# Supplementary material for: Diverse RNA viruses of parasitic nematodes can elicit antibody responses in vertebrate hosts
Source: Nat Microbiol. 2024 Sep 4;9(10):2488–505. doi: 10.1038/s41564-024-01796-6 (PMC11445058; doi:10.1038/s41564-024-01796-6)
Supplement: Supplementary file 3 — Supplementary Table 1. A full table containing details of viruses identified during this study, the nematode transcriptomes analysed, number of datasets showing an average read depth of >0.5 for the virus, PUBMED ID number of the study that generated the transcriptome and method of library generation as described in the original publication. Supplementary Table 2. Results from CheckV with details on assembly length, total gene count, predicted virus gene count and predicted sequence completion status. Supplementary Table 3. Details of O. volvulus parasite sample collection, storage and pooling from Cameroon and Ghana. Supplementary Table 4. Primer and FISH probe sequences used during this study for BMRV1 and OVRV1. Supplementary Table 5 SRA accessions, library and mapping statistics for small RNA sequencing data of B. malayi samples. [file 41564_2024_1796_MOESM3_ESM.xlsx]

## Sheet: Supplementary Table 1
Host Nematode order	Nematode name	Dataset used for identification	SRR Samples with virus (>0.5 average read depth)	PubMed ID (if available)	Genome ID (if available)	Sample origins	RNA Preparation method	Sequencing method	Virus name	Submission ID	Length	Predicted Order (strandedness)	Predicted Family	Best BlastX hit	BlastX % Hit coverage	BlastX % Hit similarity	BlastX Hit accession	Best BlastN hit	BlastN % Hit coverage	BlastN % Hit similarity	BlastN Hit accession	Note
Spirurida	Acanthocheilonema viteae	PRJNA284514		25392426	GCA_900537255.1	N/A	N/A	N/A	No viruses identified
	Anguillicola crassus	PRJNA81117	4/48	25469324	N/A	Field isolates (Germany), Aquaculture (Taiwan)	Qiagen RNEasy kit	Illumina TruSeq RNA library preparation kit, Illumina Genome Analyzer IIX sequencer	Anguillicola crassus RNA Virus 1	AcrassusRV1	7487	Ghabrivirales (ds)	Totiviridae	polymerase [Schistocephalus solidus toti-like virus 1]	0.34	0.3363	QJD26156.1	-	-	-	-
	Brugia malayi	PRJNA772674 / PRJNA303984 / PRJNA388112	93/93	35377795	GCF_000002995.5	Laboratory model ('TRS strain')	TriZol, Terminator 5' phosphate-dependent exonuclease	Illumina HiSeq 4000 sequencer	Brugia malayi RNA Virus 1	BmRV1	7829	Martellivirales (ss+)	Togaviridae	RdRp [Beihai charybdis crab virus 1]	0.47	0.3667	YP_009333242.1	Ageratum latent virus 1998, partial genome	0	0.9706	NC_022128.1
	Brugia pahangi	PRJNA817251	1/13	http://hdl.handle.net/10713/19179	GCA_012070555.1	Laboratory model ('FR3 strain')	N/A	Illumina NovaSeq 6000	Brugia pahangi RNA Virus 1	BpRV1_segment1	1596	Durnavirales (ds)	Partitiviridae	putative RNA-dependent RNA polymerase [Partitiviridae sp.]	0.71	0.6955	USE08318.1	-	-	-	-	Predicted segmented virus
	Brugia pahangi		1/13						Brugia pahangi RNA Virus 2	BpRV2_segment1_partial	1175	Durnavirales (ds)	Partitiviridae	putative replicase [Retsystermes virus]	0.84	0.7143	QQM16309.1	Partitiviridae sp. isolate R16-k141_6739 putative RNA-dependent RNA polymerase gene, partial cds	0.67	0.7857	ON050786.1	Partial genome, predicted segmented virus
	Dirofilaria immitis	PRJEB2593 / PRJNA80937 / PRJNA281132 / PRJNA263509		22889830 / 22911833 / 26559510 / 25433394	GCA_024305405.1	Natural dog infection / Natural dog infection / FR3 Laboratory model / Natural dog infection	RNEasy Qiagen extraction / TRIZol extraction, worms ground in liquid nitrogen / Minilys homogenizer with TRIZol extraction / Minilys homogenizer with TRIZol extraction	Illumina Genome Analyzer Iix / Illumina HiSeq 2000 / Illumina Genome Analyzer Iix / Illumina Genome Analyzer Iix	No viruses identified
	Gnathostoma spinigerum	PRJNA502990		31166909	N/A	Wild-caught eels	TRIZol extraction following manufacturer's protocol, Poly(A) mRNA isolation with NEBNext Poly(A) mRNA Magnetic Isolation Module	Illumina HiSeq	No viruses identified
	Litomosoides sigmodontis	PRJEB2240		20950480	GCA_963070105.1	N/A	N/A	454 FLX Titanium sequencing	No viruses identified
	Loa loa	PRJNA60555		23525074	GCF_000183805.2	Naturally infected patient	RNEasy Qiagen extraction	Illumina Genome Analyzer Iix	No viruses identified
	Onchocerca volvulus	PRJEB2965	10/12	27869790	GCA_000499405.2	Field isolate	TRIZol extraction with lysing matrix D (1.4mm ceramic beads), MP biomedicals	Illumina TruSeq and Illumina mRNA-seq library preps, all sequenced on an Illumina HiSeq 2000 sequencer	Onchocerca volvulus RNA Virus 1	OvRV1	11394	Mononegavirales (ss-)	Rhabdoviridae	L protein [Sodak rhabdovirus 1]	0.56	0.5412	YP_010804535.1	-	-	-	-
	Onchocerca volvulus		1/12						Onchocerca volvulus RNA Virus 2	OvRV2	7478	Picornavirales (ss+)	Dicistroviridae	polyprotein [Ohio dicistro-like virus]	0.96	0.6364	QPN36938.1	-	-	-	-
	Onchocerca volvulus		12/12						Onchocerca volvulus RNA Virus 3	OVRV3_partial	7657	Bunyavirales (ss-)	Unclassified Bunyavirales	RNA-dependent RNA polymerase [Wufeng shrew bunyavirus 4]	0.98	0.5359	WPV62155.1	-	-	-	-	Partial, near-complete genome
	Onchocerca volvulus		5/12						Onchocerca volvulus RNA Virus 4	OVRV4_partial	5241	Ghabrivirales (ds)	Totiviridae	Cane toad associated toti-like virus 3	0.46	0.4332	QXT57907.1	-	-	-	-	Partial genome, Close variant of OVRV5
	Onchocerca volvulus		11/12						Onchocerca volvulus RNA Virus 5	OVRV5_partial	4783	Ghabrivirales (ds)	Totiviridae	Cane toad associated toti-like virus 3	0.37	0.4707	QXT57907.1	-	-	-	-	Partial genome, Variant of OVRV4
	Onchocerca volvulus		6/12						Onchocerca volvulus RNA Virus 6	OVRV6	4851	Ghabrivirales (ds)	Totiviridae	hypothetical protein 2 [Hubei toti-like virus 12]	0.47	0.4583	YP_009336693.1	-	-	-	-
	Onchocerca ochengi	PRJEB1686	3/3	N/A	GCA_000950515.2	Natural farm infections	N/A	TruSeq library preparation, Illumina HiSeq 2000	Onchocerca ochengi RNA Virus 1	OoRV1	11016	Mononegavirales (ss-)	Rhabdoviridae	L protein [Sodak rhabdovirus 1]	0.58	0.5624	QPO14171.1	Xinzhou nematode virus 4 strain XZSJSC65771 putative nucleoprotein, hypothetical protein 2, hypothetical protein 3, putative glycoprotein, and RNA-dependent RNA polymerase genes, complete cds	0.05	0.7347	KX884462.1
	Onchocerca ochengi		3/3						Onchocerca ochengi RNA Virus 2	OoRV2_partial	9886	Martellivirales (ss+)	Closteoviridae	P65 protein [Citrus tristeza virus]	0.18	0.9949	UUA80591.1	-	-	-	-	Partial genome
	Onchocerca ochengi		3/3						Onchocerca ochengi RNA Virus 3	OoRV3_partial	4850	Ghabrivirales (ds)	Totiviridae	hypothetical protein 2 [Hubei toti-like virus 12]	0.49	0.4671	YP_009336693.1	-	-	-	-	Partial, near-complete genome
	Onchocerca ochengi		2/3						Onchocerca ochengi RNA Virus 4	OoRV4_partial	2455	Norzivirales (ss+)	Fiersviridae	hypothetical protein [Kamenka insect-associated virus]	0.4	0.5282	UNZ11805.1	-	-	-	-	Partial genome
	Onchocerca ochengi		3/3						Onchocerca ochengi RNA Virus 5	OoRV5_segment1	8694	Bunyavirales (ss-)	Unclassified Bunyavirales	RNA-dependent RNA polymerase [Xingshan nematode virus 3]	0.92	0.5169	APG79357.1	-	-	-	-	Predicted segmented virus
	Onchocerca ochengi		2/3						Onchocerca ochengi RNA Virus 6	OoRV6_partial	4172	Ghabrivirales (ds)	Totiviridae	hypothetical protein 2 [Hubei toti-like virus 12]	0.37	0.5029	APG76046.1	-	-	-	-	Partial genome
	Onchocerca ochengi		3/3						Onchocerca ochengi RNA Virus 7	OoRV7_segment1	3961	Reovirales (ds)	Sedoreoviridae	RNA-dependent RNA polymerase [Hubei reo-like virus 12]	0.89	0.3837	QTW97832.1	-	-	-	-	Predicted segmented virus
	Onchocerca ochengi		3/3						Onchocerca ochengi RNA Virus 8	OoRV8_partial	2476	Ghabrivirales (ds)	Totiviridae	hypothetical protein 2 [Hubei toti-like virus 12]	0.86	0.4931	YP_009336693.1	-	-	-	-	Partial genome
	Onchocerca ochengi		2/3						Onchocerca ochengi RNA Virus 9	OoRV9_partial	1986	Ghabrivirales (ds)	Totiviridae	hypothetical protein [Cane toad associated toti-like virus 3]	0.8	0.4841	QXT57907.1	-	-	-	-	Partial genome
	Onchocerca ochengi		3/3						Onchocerca ochengi RNA Virus 10	OoRV10_partial	1879	Ghabrivirales (ds)	Totiviridae	hypothetical protein 2 [Hubei toti-like virus 12]	0.88	0.4547	APG76046.1	-	-	-	-	Partial genome
	Onchocerca ochengi		3/3						Onchocerca ochengi RNA Virus 11	OoRV11_partial	1855	Norzivirales (ss+)	Fiersviridae	RNA dependent RNA polymerase [Leviviridae sp.]	0.83	0.7129	URG15241.1	-	-	-	-	Partial genome
Ascaridida	Ascaris suum	PRJNA388699	5/10	29118011	GCA_013433145.1	Natural farm infections	TRIZol with manufacturer's instructions. PolyA purification with the μMACS mRNA Isolation Kit 2x	Illumina library preparation, Illumina Genome Analyzer II sequencer	Hubei rhabdo-like virus 9 Routh isolate	Hrlv9_Routh_isolate	13754	Mononegavirales (ss-)	Rhabdoviridae	RNA-dependent RNA polymerase [Hubei rhabdo-like virus 9]	0.48	0.9851	YP_009337815.1	Hubei rhabdo-like virus 9 strain WHZHC73015 hypothetical protein 1, hypothetical protein 2, hypothetical protein 3, hypothetical protein 4, hypothetical protein 5, putative glycoprotein, and RNA-dependent RNA polymerase genes, complete cds	0.99	0.9398	KX884448.1	Sequence was previously identified (PUBMED ID 27880757)
	Ascaris suum		10/10						Ascaris suum RNA Virus 1	AsuumRV1	5339	Ghabrivirales (ds)	Totiviridae	hypothetical protein 2 [Hubei toti-like virus 12]	0.44	0.4696	YP_009336693.1	-	-	-	-
	Ascaris suum		8/10						Hubei toti-like virus 12 Routh isolate	Htlv12_Routh_isolate	5298	Ghabrivirales (ds)	Totiviridae	hypothetical protein 1 [Hubei toti-like virus 12]	0.48	0.9942	YP_009336692.1	Hubei toti-like virus 12 strain HC21305 hypothetical protein 1 and hypothetical protein 2 genes, complete cds	0.99	0.9716	KX882956.1	Sequence was previously identified (PUBMED ID 27880757)
	Ascaris suum		8/10						Wuhan large pig roundworm virus Routh isolate	Wlprv1_segment1_Routh_isolate	1498	Durnavirales (ds)	Partitiviridae	RNA-directed RNA polymerase [Wuhan large pig roundworm virus]	0.9	0.9823	AVV63192.1	Wuhan large pig roundworm virus RNA-directed RNA polymerase gene, complete cds	1	0.984	MG746618.1	Sequence was previously identified (PUBMED ID 27880757). Predicted segmented virus.
	Anisakis simplex	PRJNA312925 / PRJNA316941		27472517 / 29321072	GCA_900617985.1	Naturally infected fish, presumed wild / Naturally infected wild fish	TRIZol with manufacturer's instructions, Poly(A) purification with Sera-Mag oligo(dT) beads / TRISure reagent following manufacturer's instructions, Poly(A) purification using NEBNext Poly(A) mRNA Magnetic Isolation Module	Illumina HiSeq 2000 / Illumina HiSeq 2500	No viruses identified
	Toxocara canis	PRJNA248777	4/4	25649139	GCA_000803305.1	Naturally infected domestic dog, Denmark	TriPure isolation reagent, assumed following manufacturer's instructions	Illumina library preparation and sequencing, machine undescribed	Toxocara canis RNA Virus 1	TcanisRV1	7661	Ghabrivirales (ds)	Totiviridae	RNA dependent RNA polymerase [Kuusamo totivirus 1]	0.16	0.2644	UUV42560.1	-	-	-	-
	Toxocara canis		3/4						Toxocara canis RNA Virus 2	TcanisRV2	7632	Ghabrivirales (ds)	Totiviridae	RNA dependent RNA polymerase [Kuusamo totivirus 1]	0.15	0.2574	UUV42560.1	-	-	-	-
	Toxocara canis		2/2						Toxocara canis RNA Virus 3	TcanisRV3_partial	2266	Ghabrivirales (ds)	Totiviridae	hypothetical protein 2 [Hubei toti-like virus 12]	0.81	0.5472	YP_009336693.1	-	-	-	-	Partial genome.
	Toxocara canis		2/2						Toxocara canis RNA Virus 4	TcanisRV4_partial	1199	Ghabrivirales (ds)	Totiviridae	hypothetical protein 2 [Hubei toti-like virus 12]	0.82	0.5136	YP_009336693.1	-	-	-	-	Partial genome.
	Toxocara canis		4/4						Toxocara canis larvae agent	TCLA_Segment1	3278	Amarillovirales (ss+)	Flaviviridae	NS5 protein [Jingmen tick virus]	0.83	0.3169	QPG92984.1	-	-	-	-	Predicted segmented virus. Identified in cDNA library of Toxocara canis (ACF19853.1, PUBMED 24753611).
	Toxocara canis		4/4						Toxocara canis RNA Virus 5	TcanisRV5_Segment1	1695	Durnavirales (ds)	Partitiviridae	RNA-directed RNA polymerase [Wuhan large pig roundworm virus]	0.78	0.7691	AVV63192.1	-	-	-	-	Predicted segmented virus. Possible evidence for genome integration (BlastX hit against T. canis gene KHN74396.1).
	Toxocara canis		4/4						Toxocara canis RNA Virus 6	TcanisRV6_Segment1	1539	Durnavirales (ds)	Partitiviridae	RNA-directed RNA polymerase [Wuhan large pig roundworm virus]	0.88	0.7832	AVV63192.1	Wuhan large pig roundworm virus 1 strain WHZHC73278 segment Seg 1 RdRp gene, complete cds	0.9	0.7691	KX884219.1	Predicted segmented virus. Possible evidence for genome integration (BlastX hit against T. canis gene KHN74396.1).
Strongyloida	Ancylostoma ceylanicum	PRJNA72583	3/58	27677574	GCA_000688135.1	Laboratory model maintained in hamsters, originally isolated from dogs	Male worm intestines, TRIZol extraction, MicroPoly(A)Purist Kit	Illumina Library prep, Illumina HiSeq2000 sequencer	Ancylostoma ceylanicum RNA Virus 1	AceylanicumRV1_segment1	2682	Ghabrivirales (ds)	Chrysoviridae	RNA-dependent RNA polymerase [Ilyonectria pseudodestructans chrysovirus 1]	1	0.5748	UVD33180.1	-	-	-	-	Predicted segmented virus
	Ancylostoma ceylanicum		3/58						Ancylostoma ceylanicum RNA Virus 2	AceylanicumRV2_segment1	1540	Durnavirales (ds)	Partitiviridae	RNA-dependent RNA polymerase [Giant panda associated partiti-like virus]	0.89	0.5748	UBJ26022.1	-	-	-	-	Predicted segmented virus
	Ancylostoma ceylanicum		5/58						Ancylostoma ceylanicum RNA Virus 3	AceylanicumRV3_partial	1027	Norzivirales (ss+)	Fiersviridae	RNA-directed RNA polymerase [ssRNA phage Gerhypos.4_51]	0.99	0.6195	QDH91200.1	-	-	-	-	Partial genome
	Ancylostoma ceylanicum		10/14						Ancylostoma ceylanicum RNA Virus 4	AceylanicumRV4_partial	7605	Ortervirales (ss+)	Belpaoviridae	hypothetical protein [Metapenaeus ensis nimavirus]	0.06	0.3523	BDT62738.1	-	-	-	-	Partial genome. Predicted genome integration (BlastX hit against A. ceylanicum protein EYC19962.1)
	Angiostrongylus cantonensis	PRJNA350405	9/9	31751335	GCA_009735665.1	Laboratory model	Not described	Illumina HiSeq 2000 / HiSeq 4000 sequencers	Angiostrongylus cantonensis RNA Virus 1	AcantonensisRV1	11220	Mononegavirales (ss-)	Rhabdoviridae	RNA-dependent RNA polymerase [Rhabdoviridae sp.]	0.56	0.722	QIM74100.1	Vesicular stomatitis New Jersey virus isolate 27946/COL/1998, complete genome	0.01	0.7742	KU296053.1
	Angiostrongylus cantonensis		9/9						Angiostrongylus cantonensis RNA Virus 2	AcantonensisRV2_segment1	7362	Bunyavirales (ss-)	Phenuiviridae	polymerase [Phenuiviridae sp.]	0.51	0.9936	QIM74081.1	Phenuiviridae sp. isolate RtRsp-PhenV/Tt2018 segment L, partial genome	0.5	0.9712	MT085328.1	Part of genome was previously identified (PUBMED ID 33478588). Predicted segmented virus
	Dictylocalus viviparus	PRJNA72587	4/25	26856411	GCA_000816705.1	Experimentally-infected Holstein-Friesian calves	5.5M guanidium thiocyanate, 1M sodium citrate buffer homogenization with Precellys 24 tissue homogenizer, Illustra QuickPrep Micro mRNA Purification kit	Titanium fragment libraries, Genome Sequencer Titanium FLX sequencer	Dictylocalus viviparus RNA Virus 1	DviviparusRV1_partial	5268	Picornavirales (ss+)	Iflaviridae	polyprotein [Glossina morsitans morsitans iflavirus]	0.98	0.5096	UGC12015.1	Bactrocera tryoni iflavirus 3 partial Capsid protein, RNA helicase, RdRp gene for 8113	0.14	0.7784	HG994126.1	Partial genome
	Dictylocalus viviparus		6/25						Dictylocalus viviparus RNA Virus 2	DviviparusRV2_partial	5134	Picornavirales (ss+)	Iflaviridae	polyprotein [Glossina morsitans morsitans iflavirus]	0.95	0.5239	UGC12015.1	Bactrocera kraussi iflavirus 3 RdRp gene for 8112	0.19	0.7341	HG993807.1	Partial genome
	Haemonchus contortus	PRJNA772807	8/12	35524281	GCA_000469685.2	Experimentally-infected goats (Haecon-5 or Zhaosu strains)	TRIZol, Poly-A selection with oligo (dT) beads	Illumina Library prep, Illumina NovaSeq 6000 sequencer	Haemonchus contortus RNA Virus 1	HcontortusRV1_segment1	3277	Reovirales (ds)	Sedoreoviridae	RNA-dependent RNA polymerase [Hubei tetragnatha maxillosa virus 9]	0.9	0.3775	APG79155.1	Haemonchus contortus strain NZ_Hco_NP chromosome 3	0.02	1	CP035802.1	Predicted segmented virus
	Haemonchus contortus		4/12						Haemonchus contortus RNA Virus 2	HcontortusRV2_segment1	6208	Jingchuvirales (ss-)	Chuviridae	polymerase [Lishi spider virus 1]	0.82	0.3627	AJG39051.1	-	-	-	-	Predicted segmented virus
	Heligmosomoides polygyrus	PRJNA486010	4/6	30349532	GCA_947396885.1	Laboratory model	Shredder column homogenization, InnuPREP RNA isolation	TruSeq Library prep, Illumina HiSeq 1500 sequencer	Heligmosomoides polygyrus RNA Virus 1	HpolygyrusRV1_partial	3906	Picornavirales (ss+)	Unclassified Picornavirales	polyprotein [Root lesion nematode virus]	0.71	0.3182	AYX41642.1	-	-	-	-	Partial genome
	Nippostrongylus brasiliensis	PRJEB16076	4/6	24994561	:GCA_030553155.1	Laboratory model	TRIZol, Poly-A selection	Illumina Genome Analyzer II sequencer	Nippostrongylus brasiliensis RNA Virus 1	NbrasiliensisRV1_partial	3774	Amarillovirales (ss+)	Flaviviridae	putative RdRP [Lasius neglectus virus 4]	0.71	0.3236	UXD80086.1	-	-	-	-	Partial genome
	Nippostrongylus brasiliensis		2/6						Nippostrongylus brasiliensis RNA Virus 2	NbrasiliensisRV2_partial	1662	Ghabrivirales (ds)	Totiviridae	hypothetical protein 2 [Hubei toti-like virus 12]	0.54	0.4244	APG76046.1	-	-	-	-	Partial genome
	Nippostrongylus brasiliensis	PRJEB20824	0.888889	29325570	:GCA_030553155.1	Laboratory model	Sonication, Qiagen DNEasy	ONT Adapter mix, MinION sequencer	Nippostrongylus brasiliensis RNA Virus 3	NbrasiliensisRV3_partial	2282	Ghabrivirales (ds)	Totiviridae	hypothetical protein [Jingmen toti-like virus 1]	0.61	0.4375	APG76012.1	-	-	-	-	Partial genome
	Nippostrongylus brasiliensis		3/9						Nippostrongylus brasiliensis RNA Virus 4	NbrasiliensisRV4_partial	1541	Ghabrivirales (ds)	Totiviridae	hypothetical protein 2 [Hubei toti-like virus 12]	0.76	0.381	QIM73964.1	-	-	-	-	Partial genome
	Nippostrongylus brasiliensis		9/9						Nippostrongylus brasiliensis RNA Virus 5	NbrasiliensisRV5_partial	6775	Martellivirales (ss+)	Virgaviridae	RNA-dependent RNA polymerase [Ingleside virus]	0.25	0.4226	QVL22804.1	-	-	-	-	Partial genome
	Oesophagostomum dentatum	PRJNA72579	16/22	26026709	GCA_000797555.1	Laboratory model (OD-Hann strain)	Full methods paywalled, MicroPoly(A) Purist kit	Ovation RNA-Seq kit Library prep, Illumina Genome Analyzer Iix sequencer	Oesophagostomum dentatum RNA Virus 1	OdentatumRV1_partial	3844	Ghabrivirales (ds)	Totiviridae	hypothetical protein [Jingmen toti-like virus 1]	0.53	0.4271	APG76012.1	-	-	-	-	Partial genome
	Oesophagostomum dentatum		16/22						Oesophagostomum dentatum RNA Virus 2	OdentatumRV2_segment1	7475	Bunyavirales (ss-)	Phenuiviridae	polymerase [Phenuiviridae sp.]	0.63	0.4775	QIM74086.1	Frijoles virus isolate VP-161A segment L, complete sequence	0	0.8667	MK330765.1	Predicted segmented virus
	Ostertagia ostertagi	PRJNA72577	5/8	23432754	N/A	Farm infections	TRIZol extraction following manufacturer's protocol.	Roche 454 Titanium General Library preparation kit, GS FLX Titanium sequencer	Ostertagia ostertagi RNA Virus 1	OostertagiRV1	10621	Mononegavirales (ss-)	Nyamiviridae	RNA-dependent RNA polymerase [Soybean cyst nematode nyami-like virus]	0.56	0.2793	AVK42865.1	-	-	-	-
	Ostertagia ostertagi		5/8						Ostertagia ostertagi RNA Virus 2	OostertagiRV2_partial	6512	Ghabrivirales (ds)	Totiviridae	Putative RNA-dependent RNA polymerase [Freshwater macrophyte associated ghabri-like virus 2]	0.19	0.2405	UQZ09551.1	-	-	-	-	Partial, near-complete genome
	Ostertagia ostertagi		5/8						Ostertagia ostertagi RNA Virus 3	OostertagiRV3_partial	1394	Durnavirales (ds)	Partitiviridae	RdRp [Wuhan large pig roundworm virus 1]	0.9	0.4245	YP_009329866.1	-	-	-	-	Partial, near-complete, predicted segmented virus.
	Teladorsagia circumcincta	PRJEB7677	18/18	-	GCA_002352805.1	-	-	Illumina HiSeq 2500 sequencer	Teladorsagia circumcincta RNA Virus 1	TcircumcinctaRV1	12826	Martellivirales (ss+)	Virgaviridae	hypothetical protein [Shayang virga-like virus 1]	0.48	0.3444	APG77626.1	SsRNA positive-strand virus sp. isolate L6d RNA-dependent RNA polymerase, hypothetical protein 1, and hypothetical protein 2 genes, complete cds	0	0.907	MW199215.1
	Strogyloides stercoralis	PRJEB31116 / PRJEB5184		23145190 / 26727267	:GCA_029582065.1	Laboratory model (PV001 strain) / Laboratory model (UPD strain)	TRIZol extraction, Poly-A selection with oligo (dT) beads / N/A	Illumina TRruSeq RNA preparation, Illumina HiSeq 2000 /Illumina HiSeq 2000	No viruses identified
	Strongyloides ratti	PRJEB1376		26829753	GCF_001040885.1	Laboratory model infections	TRIZol extraction, Poly-A selection with Dynabeads	Illumina HiSeq 2000	No viruses identified
	Ancylostoma canium	PRJNA72585		25392426	N/A	N/A	N/A	454 GS FLX Titanium sequencing	No viruses identified
	Necator americanus	PRJNA72135		24441737	GCF_000507365.1	Laboratory model (Anhui strain)	Frozen worms homogenized using an Alloy Tool Steel Set, TRIZol extraction following manufacturer's protocol	Illumina MiSeq or 454 GS FLX Titanium	No viruses identified
	Heligmosomoides polygyrus (bakeri)	PRJNA750155	1/34	37246221	GCA_947396885.1	Laboratory model (mice)	TRIZol extraction, Zymo RNA Clean and Concentrator	NEBNext Ultra II Directional RNA Library Prep kit, Illumina NovaSeq	Heligmosomoides polygyrus RNA Virus 2	HpolygyrusRV2_partial	7555	Picornavirales (ss+)	Unclassified Picornavirales	polyprotein [Root lesion nematode virus]	0.59	0.3323	AYX41642.1	-	-	-	-	Partial, near-complete, predicted segmented virus.
	Heligmosomoides polygyrus (bakeri)		2/34						Heligmosomoides polygyrus RNA Virus 3	HpolygyrusRV3_partial	1121	Jingchuvirales (ss-)	Chuviridae	polymerase [Lishi spider virus 1]	0.93	0.5185	YP_010839348.1	-	-	-	-	Partial genome
Trichinellidae	Trichinella murrelli	PRJNA589551	2/3	34179010	GCA_002221485.1	International Trichinella Reference Center	Samples from PRJNA589551 used TRIZol extraction following manufacturer instructions, samples from PRJNA257433 used TriPure extraction following manufacturer instructions.	Samples from PRJNA589551 used a Illumina HiSeq 2500 sequencer, samples from PRJNA257433 used a Illumina genome Analyzer II sequencer	Trichinella murelli RNA Virus 1	TmurelliRV1	6774	Ghabrivirales (ds)	Totiviridae	polyprotein [Nanning Totiv tick virus 4]	0.35	0.4143	UYL95676.1	-	-	-	-
	Trichinella britovi	PRJNA589551	3/3		GCA_001447585.1				Trichinella britovi RNA Virus 1	TbritoviRV1	6668	Ghabrivirales (ds)	Totiviridae	polyprotein [Nanning Totiv tick virus 4]	0.37	0.4021	UYL95676.1	-	-	-	-
	Trichinella nativa	PRJNA589551	3/4		GCA_001447565.2				Trichinella nativa RNA Virus 1	TnativaRV1	6670	Ghabrivirales (ds)	Totiviridae	polyprotein [Nanning Totiv tick virus 4]	0.36	0.4102	UYL95676.1	-	-	-	-
	Trichinella T6	PRJNA589551	2/3		GCA_001447435.1				Trichinella T6 RNA Virus 1	TrichinellaT6RV1	6842	Ghabrivirales (ds)	Totiviridae	polyprotein [Nanning Totiv tick virus 4]	0.35	0.4121	UYL95676.1	-	-	-	-
	Trichinella T8	PRJNA589551	1/3		GCA_001447745.1				Trichinella T8 RNA Virus 1	TrichinellaT8RV1_partial	1179	Ghabrivirales (ds)	Totiviridae	polyprotein [Nanning Totiv tick virus 4]	0.99	0.4718	UYL95676.1	-	-	-	-	Partial genome
	Trichinella T9	PRJNA589551	3/3		GCA_001447505.1				Trichinella T9 RNA Virus 1	TrichinellaT9RV1_partial	6626	Ghabrivirales (ds)	Totiviridae	polyprotein [Nanning Totiv tick virus 4]	0.37	0.4089	UYL95676.1	-	-	-	-	Partial, near-complete, predicted segmented virus.
	Trichinella patagoniensis	PRJNA589551	2/3		GCA_001447655.1				Trichinella patagoniensis RNA Virus 2	TpatagoniensisRV2	6886	Ghabrivirales (ds)	Totiviridae	polyprotein [Totiviridae sp.]	0.34	0.4303	WAK77382.1	-	-	-	-
	Trichinella patagoniensis	PRJNA589551 / PRJNA257433	4/5	34179010, 26830005					Trichinella patagoniensis RNA Virus 1	TpatagoniensisRV1	12338	Mononegavirales (ss-)	Lispiviridae	RNA-dependent RNA polymerase [Amsterdam virus]	0.5	0.3758	YP_010799923.1	-	-	-	-
	Trichinella spiralis	PRJNA589551 / PRJNA257433 / PRJNA170655	3/3		GCA_000181795.2				Trichinella spiralis RNA Virus 1	TspiralisRV1	6644	Ghabrivirales (ds)	Totiviridae	polyprotein [Nanning Totiv tick virus 4]	0.37	0.4019	UYL95676.1	-	-	-	-
	Trichinella nativa	PRJNA589551 / PRJNA257433	4/4		GCA_001447565.2				Trichinella nativa RNA Virus 2	TnativaRV2_partial	12011	Mononegavirales (ss-)	Lispiviridae	RNA-dependent RNA polymerase [Amsterdam virus]	0.51	0.3762	YP_010799923.1	-	-	-	-	Partial, near-complete genome
	Trichinella pseudospiralis	PRJNA589551	3/3	34179010	GCA_005323645.1				Trichinella pseudospiralis RNA Virus 1	TpseudospiralisRV1	5361	Ghabrivirales (ds)	Totiviridae	polyprotein [Totiviridae sp.]	0.26	0.4241	WAK77382.1	-	-	-	-
	Trichinella pseudospiralis	PRJNA589551	3/3						Trichinella pseudospiralis RNA Virus 2	TpseudospiralisRV2_segment1_partial	1123	Bunyavirales (ss-)	Peribunyaviridae	RNA-dependent RNA polymerase [Fulton virus]	0.99	0.5053	QEQ50490.1	-	-	-	-	Partial genome, predicted segmented virus
	Trichinella pseudospiralis	PRJNA257433	3/4	26830005					Trichinella pseudospiralis RNA Virus 3	TpseudospiralisRV3	12802	Mononegavirales (ss-)	Lispiviridae	RNA-dependent RNA polymerase [Amsterdam virus]	0.48	0.366	YP_010799923.1	-	-	-	-
	Trichinella pseudospiralis	PRJNA257433	2/4						Trichinella pseudospiralis RNA Virus 4	TpseudospiralisRV4_segment1	6625	Ghabrivirales (ds)	Totiviridae	polyprotein [Nanning Totiv tick virus 4]	0.37	0.4104	UYL95676.1	-	-	-	-	Predicted segmented virus
	Trichinella pseudospiralis	PRJNA257433	2/4						Trichinella pseudospiralis RNA Virus 5	TpseudospiralisRV5_segment1	4325	Ghabrivirales (ds)	Totiviridae	polyprotein [Nanning Totiv tick virus 4]	0.58	0.4172	UYL95676.1	-	-	-	-	Predicted segmented virus
	Trichinella pseudospiralis	PRJNA257433	1/7						Trichinella pseudospiralis RNA Virus 6	TpseudospiralisRV6_partial	1869	Bunyavirales (ss-)	Unclassified bunyaviriales	RNA-dependent RNA polymerase [Longquan rodent bunyavirus 4]	0.99	0.4283	WPV62132.1	-	-	-	-	Partial genome
	Trichinella pseudospiralis	PRJNA257433	2/7						Trichinella pseudospiralis RNA Virus 7	TpseudospiralisRV7_partial	1237	Bunyavirales (ss-)	Unclassified bunyaviriales	RNA-dependent RNA polymerase [Longquan rodent bunyavirus 4]	0.76	0.4937	WPV62132.1	-	-	-	-	Partial genome
	Trichinella nelsoni	PRJNA589551 / PRJNA257433		34179010, 26830005	GCA_001447455.1				No viruses identified
	Trichinella papuae	PRJNA589551 / PRJNA257433			GCA_001447755.1				No viruses identified
	Trichinella zimbabwensis	PRJNA589551 / PRJNA257433			GCA_001447665.1				No viruses identified
	Trichuris trichiura	PRJEB12315	1/1	27038556	GCA_000613005.1	Infected human patients	TRIZol extraction with zirconium/silica beads, rRNA depletion with DHPLC	Ion Total RNA-Seq Kit v2, sequenced on an Ion Torrent Personal Genome Machine sequencer	Trichuris trichiura RNA Virus 1	TtrichiuraRV1_segment1_partial	1104	Bunyavirales (ss-)	Peribunyaviridae	RNA-dependent RNA polymerase [Fulton virus]	0.81	0.5	QEQ50490.1	-	-	-	-	Partial genome, predicted segmented virus
	Trichuris trichiura	PRJEB12315	1/1						Trichuris trichiura RNA Virus 2	TtrichiuraRV2_partial	2207	Mononegavirales (ss-)	Rhabdoviridae	RNA-dependent RNA polymerase [Rondonia rhabdovirus]	0.98	0.326	QHI42115.1	-	-	-	-	Partial genome
	Trichuris trichiura	PRJEB12315	1/1						Trichuris trichiura RNA Virus 3	TtrichiuraRV3_partial	2166	Mononegavirales (ss-)	Lispiviridae	RNA-dependent RNA polymerase [Amsterdam virus]	0.94	0.4782	QEQ50497.1	-	-	-	-	Partial genome
	Trichuris suis	PRJNA179528	15/15	30374177	GCA_000797535.1	Experimentally infected pigs	TRIZol and Tissue Tearor rotor/stator probe, 15 second pulses. MicroPoly(A)Purist Kit	Illumina non-normalized cDNA library prep, Illumina Genome Analyzer IIX sequencer	Trichuris suis RNA Virus 1	TsuisRV1_partial	9426	Mononegavirales (ss-)	Lispiviridae	RNA-dependent RNA polymerase [Amsterdam virus]	0.58	0.4346	QEQ50497.1	-	-	-	-	Partial, near-complete, predicted segmented virus.
	Trichuris suis	PRJNA179528	11/15						Trichuris suis RNA Virus 2	TsuisRV2_partial	5029	Ghabrivirales (ds)	Totiviridae	RNA-dependent RNA polymerase [Totiviridae sp.]	0.3	0.3442	QXV86492.1	-	-	-	-	Partial genome
	Trichuris suis	PRJNA179528	9/15						Trichuris suis RNA Virus 3	TsuisRV3_partial	5025	Ghabrivirales (ds)	Totiviridae	RNA-dependent RNA polymerase [Totiviridae sp.]	0.26	0.387	QXV86492.1	-	-	-	-	Partial genome
	Trichuris suis	PRJNA179528	4/15						Trichuris suis RNA Virus 4	TsuisRV4_segment1_partial	2666	Bunyavirales (ss-)	Peribunyaviridae	RNA-dependent RNA polymerase [Fulton virus]	0.91	0.4988	QEQ50490.1	-	-	-	-	Partial genome, predicted segmented virus
	Trichuris suis	PRJNA179528	2/15						Trichuris suis RNA Virus 5	TsuisRV5_segment1_partial	1227	Durnavirales (ds)	Partitiviridae	putative RNA-dependent RNA polymerase [Partitiviridae sp.]	0.83	0.4253	USE08332.1	-	-	-	-	Partial genome, predicted segmented virus
	Trichuris muris	PRJEB1054	21/21	24929830	GCA_000612645.2	Laboratory models (Edinburgh strain)	TRIZol extraction with lysing matrix D (1.4mm ceramic beads), MP biomedicals	TruSeq and Illumina mRNA-seq library preps, all sequenced on an Illumina HiSeq 2000 sequencer	Trichuris muris RNA Virus 1	TmurisRV1	12578	Mononegavirales (ss-)	Rhabdoviridae	RNA-dependent RNA polymerase [Rondonia rhabdovirus]	0.4	0.2919	QHI42114.1	-	-	-	-
	Trichuris muris	PRJEB1054	21/21						Trichuris muris RNA Virus 2	TmurisRV2_segment1	6531	Muvirales (ss-)	Qinviridae	RNA-dependent RNA polymerase [Beihai sesarmid crab virus 4]	0.32	0.3274	YP_009330273.1	-	-	-	-	Predicted segmented virus
	Trichuris muris	PRJEB1054	21/21						Trichuris muris RNA Virus 3	TmurisRV3_segment1	5507	Muvirales (ss-)	Qinviridae	RNA-dependent RNA polymerase [Hubei qinvirus-like virus 1]	0.23	0.4176	YP_009337847.1	-	-	-	-	Predicted segmented virus
	Trichuris muris	PRJEB1054	14/21						Trichuris muris RNA Virus 4	TmurisRV4	5026	Ghabrivirales (ds)	Totiviridae	hypothetical protein [Beihai uca arcuata virus 1]	0.39	0.2927	YP_009336523.1	-	-	-	-
	Trichuris muris	PRJEB1054	21/21						Trichuris muris RNA Virus 5	TmurisRV5	4258	Sobelivirales (ss+)	Solemoviridae	hypothetical protein 2 [Wuchan romanomermis nematode virus 3]	0.1	0.6471	YP_009342317.1	-	-	-	-
	Trichuris muris	PRJEB1054	21/21						Trichuris muris RNA Virus 6	TmurisRV6	12529	Amarillovirales (ss+)	Flaviviridae	polyprotein [Dipteran flavi-related virus]	0.13	0.2945	QTJ63574.1	-	-	-	-
	Trichuris muris	PRJEB1054	21/21						Trichuris muris RNA Virus 7	TmurisRV7	10943	Mononegavirales (ss-)	Lispiviridae	RNA-dependent RNA polymerase [Amsterdam virus]	0.56	0.4251	QEQ50497.1	-	-	-	-
	Trichuris muris	PRJEB1054	21/21						Trichuris muris RNA Virus 8	TmurisRV8_segment1	7862	Bunyavirales (ss-)	Peribunyaviridae	RNA-dependent RNA polymerase [Fulton virus]	0.95	0.3993	QEQ50490.1	-	-	-	-	Predicted segmented virus
	Trichuris muris	PRJEB1054	6/21						Trichuris muris RNA Virus 9	TmurisRV9_partial	1667	Ghabrivirales (ds)	Totiviridae	RNA-dependent RNA polymerase [Totiviridae sp.]	0.93	0.3589	QXV86492.1	-	-	-	-	Partial genome
	Trichuris muris	PRJEB1054	12/21						Trichuris muris RNA Virus 10	TmurisRV10_partial	1099	Ghabrivirales (ds)	Totiviridae	RNA-dependent RNA polymerase [Aedes aegypti totivirus]	0.78	0.3279	QRW42128.1	-	-	-	-	Partial genome

## Sheet: Supplementary Table 2
contig_id	contig_length	provirus	proviral_length	gene_count	viral_genes	percentage_viral	host_genes	checkv_quality	miuvig_quality	completeness	completeness_method	contamination	kmer_freq	warnings
OostertagiRV1	10621	No	NA	4	2	0.5	0	High-quality	High-quality	90.52	AAI-based (high-confidence)	0	1
OoRV1	11016	No	NA	6	5	0.833333	0	High-quality	High-quality	91.38	AAI-based (medium-confidence)	0	1
OVRV1_G5	11234	No	NA	5	4	0.8	0	High-quality	High-quality	93.19	AAI-based (medium-confidence)	0	1
OVRV1_G9	11234	No	NA	5	4	0.8	0	High-quality	High-quality	93.2	AAI-based (medium-confidence)	0	1
AcrassusRV1	7487	No	NA	2	1	0.5	0	High-quality	High-quality	93.22	HMM-based (lower-bound)	0	1
AcantonensisRV1	11220	No	NA	7	4	0.571429	0	High-quality	High-quality	93.25	AAI-based (medium-confidence)	0	1
OVRV1_G3	11353	No	NA	5	4	0.8	0	High-quality	High-quality	94.19	AAI-based (medium-confidence)	0	1
OvRV1	11394	No	NA	5	4	0.8	0	High-quality	High-quality	94.53	AAI-based (medium-confidence)	0	1
TnativaRV2	12011	No	NA	5	2	0.4	0	High-quality	High-quality	96.4	AAI-based (medium-confidence)	0	1
TpatagoniensisRV1	12312	No	NA	4	2	0.5	0	High-quality	High-quality	98.02	AAI-based (medium-confidence)	0	1
Hrlv9_Routh_isolate	13734	No	NA	7	3	0.428571	0	High-quality	High-quality	99.7	AAI-based (high-confidence)	0	1
TcircumcinctaRV1	12826	No	NA	5	2	0.4	0	High-quality	High-quality	100	AAI-based (medium-confidence)	0	1
TpseudospiralisRV3	12779	No	NA	5	2	0.4	0	High-quality	High-quality	100	AAI-based (medium-confidence)	0	1
TmurisRV1	12578	No	NA	5	3	0.6	0	High-quality	High-quality	100	AAI-based (medium-confidence)	0	1
DviviparusRV2_partial	4945	No	NA	2	1	0.5	0	Medium-quality	Genome-fragment	50.05	AAI-based (high-confidence)	0	1
OoRV2_partial	9886	No	NA	11	7	0.636364	0	Medium-quality	Genome-fragment	51.23	AAI-based (high-confidence)	0	1
OoRV6_partial	4172	No	NA	2	1	0.5	0	Medium-quality	Genome-fragment	51.94	HMM-based (lower-bound)	0	1
DviviparusRV1_partial	5268	No	NA	1	1	1	0	Medium-quality	Genome-fragment	53.25	AAI-based (high-confidence)	0	1
OoRV4_partial	2455	No	NA	3	1	0.333333	0	Medium-quality	Genome-fragment	57.22	HMM-based (lower-bound)	0	1
TpseudospiralisRV1	5361	No	NA	2	1	0.5	0	Medium-quality	Genome-fragment	58.87	HMM-based (lower-bound)	0	1
TmurisRV7	12529	No	NA	2	1	0.5	0	Medium-quality	Genome-fragment	59.88	HMM-based (lower-bound)	0	1
AcantonensisRV2_segment1	7362	No	NA	1	1	1	0	Medium-quality	Genome-fragment	60.22	AAI-based (medium-confidence)	0	1
OoRV3_partial	4850	No	NA	2	1	0.5	0	Medium-quality	Genome-fragment	60.38	HMM-based (lower-bound)	0	1
OdentatumRV2_segment1	7475	No	NA	1	1	1	0	Medium-quality	Genome-fragment	61.09	AAI-based (medium-confidence)	0	1
TsuisRV3	5025	No	NA	2	1	0.5	0	Medium-quality	Genome-fragment	62.56	HMM-based (lower-bound)	0	1
TmurisRV4	5026	No	NA	3	1	0.333333	0	Medium-quality	Genome-fragment	62.58	HMM-based (lower-bound)	0	1
TsuisRV2	5029	No	NA	2	1	0.5	0	Medium-quality	Genome-fragment	62.61	HMM-based (lower-bound)	0	1
TmurisRV8	7862	No	NA	1	1	1	0	Medium-quality	Genome-fragment	63.25	AAI-based (high-confidence)	0	1
Htlv12_Routh_isolate	5298	No	NA	2	1	0.5	0	Medium-quality	Genome-fragment	65.96	HMM-based (lower-bound)	0	1
AsuumRV1	5316	No	NA	3	1	0.333333	0	Medium-quality	Genome-fragment	66.19	HMM-based (lower-bound)	0	1
TmurisRV5	4258	No	NA	6	1	0.166667	0	Medium-quality	Genome-fragment	68.73	HMM-based (lower-bound)	0	1
OvRV2	7478	No	NA	2	2	1	0	Medium-quality	Genome-fragment	69.19	HMM-based (lower-bound)	0	1.01
OostertagiRV2_partial	6512	No	NA	2	1	0.5	0	Medium-quality	Genome-fragment	71.5	HMM-based (lower-bound)	0	1
TpseudospiralisRV4	6625	No	NA	2	1	0.5	0	Medium-quality	Genome-fragment	72.75	HMM-based (lower-bound)	0	1
TrichinellaT9RV1	6626	No	NA	2	1	0.5	0	Medium-quality	Genome-fragment	72.76	HMM-based (lower-bound)	0	1
TspiralisRV1	6644	No	NA	2	1	0.5	0	Medium-quality	Genome-fragment	72.95	HMM-based (lower-bound)	0	1
TbritoviRV1	6668	No	NA	2	1	0.5	0	Medium-quality	Genome-fragment	73.22	HMM-based (lower-bound)	0	1
TnativaRV1	6670	No	NA	2	1	0.5	0	Medium-quality	Genome-fragment	73.24	HMM-based (lower-bound)	0	1
TsuisRV1	9426	No	NA	5	2	0.4	0	Medium-quality	Genome-fragment	74.06	AAI-based (medium-confidence)	0	1
TmurelliRV1	6774	No	NA	2	1	0.5	0	Medium-quality	Genome-fragment	74.38	HMM-based (lower-bound)	0	1.01	low-confidence DTR
TrichinellaT6RV1	6842	No	NA	3	1	0.333333	0	Medium-quality	Genome-fragment	75.13	HMM-based (lower-bound)	0	1
TpatagoniensisRV2	6886	No	NA	3	1	0.333333	0	Medium-quality	Genome-fragment	75.61	HMM-based (lower-bound)	0	1.01	low-confidence DTR
NbrasiliensisRV5_partial	6775	No	NA	5	2	0.4	0	Medium-quality	Genome-fragment	80.76	HMM-based (lower-bound)	0	1.04
BmRV1	7829	No	NA	2	2	1	0	Medium-quality	Genome-fragment	80.78	AAI-based (high-confidence)	0	1
TcanisRV2	7632	No	NA	2	1	0.5	0	Medium-quality	Genome-fragment	83.8	HMM-based (lower-bound)	0	1
TcanisRV1	7661	No	NA	3	1	0.333333	0	Medium-quality	Genome-fragment	84.12	HMM-based (lower-bound)	0	1
TmurisRV6	10943	No	NA	6	2	0.333333	0	Medium-quality	Genome-fragment	87.66	AAI-based (medium-confidence)	0	1
OVRV4_partial	5241	No	NA	2	1	0.5	0	Medium-quality	Genome-fragment	79.96	AAI-based (medium-confidence)	0	1
OVRV5_partial	4783	No	NA	3	1	0.333333	0	Medium-quality	Genome-fragment	59.55	HMM-based (lower-bound)	0	1
OVRV6	4851	No	NA	3	1	0.333333	0	Medium-quality	Genome-fragment	60.4	HMM-based (lower-bound)	0	1
HpolygyrusRV2_partial	7555	No	NA	1	1	1	0	Medium-quality	Genome-fragment	68.3	HMM-based (lower-bound)	0	1
HcontortusRV2_segment1	1064	No	NA	2	2	1	0	Low-quality	Genome-fragment	0.82	HMM-based (lower-bound)	0	1
TtrichiuraRV2	2166	No	NA	1	1	1	0	Low-quality	Genome-fragment	1.14	HMM-based (lower-bound)	0	1
TtrichiuraRV1	2207	No	NA	1	1	1	0	Low-quality	Genome-fragment	1.17	HMM-based (lower-bound)	0	1
HcontortusRV1_segment1	3591	No	NA	5	1	0.2	0	Low-quality	Genome-fragment	1.9	HMM-based (lower-bound)	0	1
TmurisRV3	5507	No	NA	8	3	0.375	0	Low-quality	Genome-fragment	2.44	HMM-based (lower-bound)	0	1
TrichinellaT8RV1	1179	No	NA	1	1	1	0	Low-quality	Genome-fragment	12.95	HMM-based (lower-bound)	0	1
TmurisRV10	1099	No	NA	2	1	0.5	0	Low-quality	Genome-fragment	13.68	HMM-based (lower-bound)	0	1
TcanisRV4_partial	1199	No	NA	1	1	1	0	Low-quality	Genome-fragment	14.93	HMM-based (lower-bound)	0	1
TcanisLA_Segment1	3278	No	NA	1	1	1	0	Low-quality	Genome-fragment	15.67	HMM-based (lower-bound)	0	1.01
NbrasiliensisRV4_partial	1541	No	NA	1	1	1	0	Low-quality	Genome-fragment	19.19	HMM-based (lower-bound)	0	1
OoRV7_sement1	3961	No	NA	1	1	1	0	Low-quality	Genome-fragment	20.61	AAI-based (high-confidence)	0	1
NbrasiliensisRV2_partial	1662	No	NA	3	2	0.666667	0	Low-quality	Genome-fragment	20.69	HMM-based (lower-bound)	0	1
TmurisRV9	1667	No	NA	1	1	1	0	Low-quality	Genome-fragment	20.75	HMM-based (lower-bound)	0	1
AceylanicumRV1_segment1	2682	No	NA	1	1	1	0	Low-quality	Genome-fragment	22.93	AAI-based (medium-confidence)	0	1
OoRV10_partial	1879	No	NA	2	1	0.5	0	Low-quality	Genome-fragment	23.39	HMM-based (lower-bound)	0	1
AceylanicumRV3_partial	1027	No	NA	1	1	1	0	Low-quality	Genome-fragment	23.94	HMM-based (lower-bound)	0	1
TcanisRV3_partial	2266	No	NA	2	1	0.5	0	Low-quality	Genome-fragment	28.21	HMM-based (lower-bound)	0	1
NbrasiliensisRV3_partial	2282	No	NA	4	1	0.25	0	Low-quality	Genome-fragment	28.41	HMM-based (lower-bound)	0	1
OoRV8_partial	2476	No	NA	2	1	0.5	0	Low-quality	Genome-fragment	30.83	HMM-based (lower-bound)	0	1
OoRV9_partial	1986	No	NA	1	1	1	0	Low-quality	Genome-fragment	31.53	AAI-based (medium-confidence)	0	1
NbrasiliensisRV1_partial	3774	No	NA	1	1	1	0	Low-quality	Genome-fragment	34.49	AAI-based (medium-confidence)	0	1
HpolygyrusRV1_partial	3906	No	NA	1	1	1	0	Low-quality	Genome-fragment	35.31	HMM-based (lower-bound)	0	1
TcanisRV7_Segment1	1539	No	NA	1	1	1	0	Low-quality	Genome-fragment	42.64	AAI-based (medium-confidence)	0	1
TcanisRV6_Segment1	1695	No	NA	1	1	1	0	Low-quality	Genome-fragment	46.99	AAI-based (medium-confidence)	0	1
TpseudospiralisRV5	4325	No	NA	3	1	0.333333	0	Low-quality	Genome-fragment	47.49	HMM-based (lower-bound)	0	1
OdentatumRV1_partial	3844	No	NA	2	1	0.5	0	Low-quality	Genome-fragment	47.86	HMM-based (lower-bound)	0	1
OoRV11_partial	1855	No	NA	1	1	1	0	Low-quality	Genome-fragment	48.56	AAI-based (medium-confidence)	0	1
HpolygyrusRV3_partial	1121	No	NA	2	1	0.5	0	Low-quality	Genome-fragment	0.59	HMM-based (lower-bound)	0	1
BpRV1_segment1	1596	No	NA	3	1	0.333333	0	Not-determined	Genome-fragment	NA	NA	0	1
BpRV2_segment1	1175	No	NA	1	1	1	0	Not-determined	Genome-fragment	NA	NA	0	1
OoRV5_segment1	8694	No	NA	1	0	0	0	Not-determined	Genome-fragment	NA	NA	0	1	no viral genes detected
Wlprv1_Routh_isolate_segment1	1498	No	NA	1	1	1	0	Not-determined	Genome-fragment	NA	NA	0	1
AceylanicumRV2_segment1	1540	No	NA	1	1	1	0	Not-determined	Genome-fragment	NA	NA	0	1
AceylanicumRV4_partial	7605	No	NA	2	1	0.5	0	Not-determined	Genome-fragment	NA	NA	0	1
OostertagiRV3_segment1	1394	No	NA	1	1	1	0	Not-determined	Genome-fragment	NA	NA	0	1
TpseudospiralisRV2	1123	No	NA	1	1	1	0	Not-determined	Genome-fragment	NA	NA	0	1
TtrichiuraRV3	1104	No	NA	1	1	1	0	Not-determined	Genome-fragment	NA	NA	0	1
TsuisRV4	2666	No	NA	1	1	1	0	Not-determined	Genome-fragment	NA	NA	0	1
TsuisRV5	1227	No	NA	1	1	1	0	Not-determined	Genome-fragment	NA	NA	0	1
TmurisRV2	6531	No	NA	5	3	0.6	0	Not-determined	Genome-fragment	NA	NA	0	1
OVRV3_partial	7657	No	NA	1	0	0	0	Not-determined	Genome-fragment	NA	NA	0	1	no viral genes detected
TpseudospiralisRV6_partial	1869	No	NA	1	1	1	0	Not-determined	Genome-fragment	NA	NA	0	1
TpseudospiralisRV7_partial	1237	No	NA	1	1	1	0	Not-determined	Genome-fragment	NA	NA	0	1
						0.656327		Low quality	28	0.307692
								Medium	37	0.406593
								High	11	0.120879
								Undetermined	15	0.164835
								Total (excluding duplicate OVRV1)	91

## Sheet: Supplementary Table 3
ID	COUNTRY	GENDER	STORAGE	SINGLE/POOLED	NR° POOLED	TOTAL SEQUENCES OBTAINED	TOTAL BASES
G1	Ghana	Female	Alcohol	Pooled	3	40574740	6126785740
G2	Ghana	Female	Alcohol	Pooled	3	42840634	6468935734
G3-M	Ghana	Male	Alcohol	Pooled	6	28434732	4293644532
D1	Cameroon	Female	Medium	Pooled	3	24404656	3685103056
D2-M	Cameroon	Male	Medium	Pooled	6	29460670	4448561170
D3	Cameroon	Female	Medium	Pooled	3	30931820	4670704820
G4	Ghana	Female	Alcohol	Pooled	4	41261712	6230518512
G5	Ghana	Female	Alcohol	Pooled	4	32282450	4874649950
G6	Ghana	Female	Alcohol	Pooled	4	44627052	6738684852
G7-C	Ghana	Female	Alcohol	Pooled	4	27149634	4099594734
G8	Ghana	Female	Alcohol	Pooled	4	31358822	4735182122
G9	Ghana	Female	Alcohol	Pooled	4	27464342	4147115642
G10-M	Ghana	Male	Alcohol	Pooled	10	43044346	6499696246
D5-F	Cameroon	Female	Medium	Single	-	33670300	5084215300
D6-F	Cameroon	Female	Medium	Single	-	32476556	4903959956
D7-F	Cameroon	Female	Medium	Single	-	53281014	8045433114
D8-F	Cameroon	Female	Medium	Single	-	33768320	5099016320
D9-F	Cameroon	Female	Medium	Single	-	34834636	5260030036
D10-F	Cameroon	Female	Rnalater	Single	-	30179360	4557083360
D11-F	Cameroon	Female	Rnalater	Single	-	40330280	6089872280
D12-F	Cameroon	Female	Rnalater	Single	-	38938638	5879734338
D13-F	Cameroon	Female	Rnalater	Single	-	48907064	7384966664
D14-F	Cameroon	Female	Rnalater	Single	-	37738582	5698525882
D15-F	Cameroon	Female	Rnalater	Single	-	36610822	5528234122
D16-M	Cameroon	Male	Rnalater	Single	-	40200758	6070314458
D19-M	Cameroon	Male	Rnalater	Single	-	44699626	6749643526
D20-M	Cameroon	Male	Rnalater	Single	-	49379026	7456232926
D21-M	Cameroon	Female	Rnalater	Pooled	5	42038612	6347830412
D22-M	Cameroon	Female	Rnalater	Pooled	5	38188774	5766504874
D23-M	Cameroon	Female	Rnalater	Pooled	5	30975296	4677269696
D24-M	Cameroon	Male	Medium	Single	-	40828770	6165144270
D25-M	Cameroon	Female	Medium	Single	-	43981286	6641174186
D26-M	Cameroon	Male	Medium	Single	-	41714546	6298896446
D29-M	Cameroon	Male	Medium	Single	-	38026964	5742071564
D30-M	Cameroon	Male	Medium	Single	-	47169688	7122622888
D31-M	Cameroon	Female	Medium	Single	-	40867360	6170971360
D32-M	Cameroon	Female	Medium	Pooled	5	43048620	6500341620
D33-M	Cameroon	Female	Medium	Pooled	5	34972890	5280906390

## Sheet: Supplementary Table 4
(q)PCR Primer sequences
Experiment	Forward	Reverse	Target
BMRV1 PCR primer set 1	TGATGTACTTGGCCCGAACC	AACCCATCAGCCGCCAATTA	Polyprotein- RNA dependent RNA Polymerase
BMRV1 PCR primer set 2	GCGAAACTGTGATGTACCGC	GTCCAGCTCGCCATAATCCA	Polyprotein- Methyltransferase
BMRV1 PCR primer set 3	ACGCAAACGCGATAAAGCTG	GAGGCCTGGTTGGTGTTGAT	Polyprotein and capsid junction
BMRV1 PCR primer set 4	TGACGCAAACGCGATAAAGC	ATTGGTGGAAGCTATGGCCG	Polyprotein and capsid junction
qPCR primers for Brugia malayi RNA Virus 1	GCGAAACTGTGATGTACCGC	CCTCAGCACCCGGAATACAA	Polyprotein- Methyltransferase domain
OVRV1 PCR primer set 1	GGAATTTTGAGCCGTGTCGG	GCTGCAACTCCATAGTCGGT	N-protein gene
OVRV1 PCR primer set 2	ACCTCACCGACTTCCTCCAT	GCCAGCTTCTGCATCTTTGG	L-Protein gene
OVRV1 PCR primer set 3	TGAGCTGTGGTTGCTTTTGC	ACATTGCACTTCCCAACCCA	Phosphoprotein gene
OVRV1 PCR primer set 4	TTGGCTTGCCCTCTTTGAGT	GGAAACCCATCCCTTCCCAG	L-Protein gene
PCR primer sequences for expression of recombinant virus proteins
Experiment	Forward	Reverse	Target
BMRV1 recombinant capsid protein	GGGCATATGACGTATGATTTGGAAAAT	GGATCCTCATTTACGAGTATTTGCGGGA	BMRV1 capsid protein
OVRV1 recombinant glycoprotein	GGGCATATGATTAAAGATCTTCACCATCTC	GGATCCTTAAGGTTGGAATGCTAACATT	OVRV1 glycoprotein
FISH probe sequences
Target	Probe plus Sequence	Concentration	Additional processing
Brugia malayi RNA Virus 1	/5ATTO647NN/CAAGTGGCGTAATGCAGTCATCGCC	100nm	RNASE-FREE treatment
Brugia malayi RNA Virus 1	/5ATTO647NN/CGTACTTCTATCAGGCCATCCAAGCCCA	100nm	RNASE-FREE treatment
Brugia malayi RNA Virus 1	/5ATTO647NN/AGGGACACCTTCAACGAGTGAAACACTG	100nm	RNASE-FREE treatment
Brugia malayi RNA Virus 1	/5ATTO647NN/CGCGGTACATCACAGTTTCGCTTAGCTAA	100nm	RNASE-FREE treatment
Brugia malayi RNA Virus 1	/5ATTO647NN/TGTGTGGTTTGGATGCAATTTGGCAGT	100nm	RNASE-FREE treatment
Brugia malayi RNA Virus 1	/5ATTO647NN/ACGAGACTTTCAACAAGGACTTCCGCC	100nm	RNASE-FREE treatment
General Wolbachia stain	/5ATTO590N/AATCCGGCCGARCCGACCC	100nm	RNASE-FREE treatment
General Wolbachia stain	/5ATTO590N/CTTCTGTGAGTACCGTCATTATC	100nm	RNASE-FREE treatment
Flock House Virus non-binding control	/5ATTO647N/ACCCGGATAATTAACGGGGT	100nm	RNASE-FREE treatment

## Sheet: Supplementary Table 5
Sample	SRA accession	Total reads	Mapping to BMRV1	%
Female 1	SRR28394956	25281103	595	0.0024
Female 2	SRR28394955	25378955	253	0.001
Female 3	SRR28394954	25347486	132	0.0005
Male 1	SRR28394959	25187316	838	0.0033
Male 2	SRR28394958	25314720	421	0.0017
Male 3	SRR28394957	25326727	1055	0.0042
