# Supplementary material for: Diverse RNA viruses of parasitic nematodes can elicit antibody responses in vertebrate hosts
Source: Nat Microbiol. 2024 Sep 4;9(10):2488–505. doi: 10.1038/s41564-024-01796-6 (PMC11445058; doi:10.1038/s41564-024-01796-6)
Supplement: Supplementary file 4 — Raw data used as input into R for graph drawing. [file 41564_2024_1796_MOESM4_ESM.xlsx]

## Sheet: Fig2.a
Genome	start	end	coverage.mean	metadata	SRA	Experiment	Enrichment			Note: Raw information used for the generation of Figure 2a
BmRV1	0	50	39.08	Adult Female c	SRR3110748	SRX1539085	Poly(A) enrichment
BmRV1	50	100	113.58	Adult Female c	SRR3110748	SRX1539085	Poly(A) enrichment
BmRV1	100	150	113.3	Adult Female c	SRR3110748	SRX1539085	Poly(A) enrichment
BmRV1	150	200	96.3	Adult Female c	SRR3110748	SRX1539085	Poly(A) enrichment
BmRV1	200	250	88.28	Adult Female c	SRR3110748	SRX1539085	Poly(A) enrichment
BmRV1	250	300	101.28	Adult Female c	SRR3110748	SRX1539085	Poly(A) enrichment
BmRV1	300	350	92.92	Adult Female c	SRR3110748	SRX1539085	Poly(A) enrichment
BmRV1	350	400	67.92	Adult Female c	SRR3110748	SRX1539085	Poly(A) enrichment
BmRV1	400	450	98.76	Adult Female c	SRR3110748	SRX1539085	Poly(A) enrichment
BmRV1	450	500	106.94	Adult Female c	SRR3110748	SRX1539085	Poly(A) enrichment
BmRV1	500	550	79.36	Adult Female c	SRR3110748	SRX1539085	Poly(A) enrichment
BmRV1	550	600	86.06	Adult Female c	SRR3110748	SRX1539085	Poly(A) enrichment
BmRV1	600	650	93.24	Adult Female c	SRR3110748	SRX1539085	Poly(A) enrichment
BmRV1	650	700	87.66	Adult Female c	SRR3110748	SRX1539085	Poly(A) enrichment
BmRV1	700	750	91.54	Adult Female c	SRR3110748	SRX1539085	Poly(A) enrichment
BmRV1	750	800	95.86	Adult Female c	SRR3110748	SRX1539085	Poly(A) enrichment
BmRV1	800	850	89.16	Adult Female c	SRR3110748	SRX1539085	Poly(A) enrichment
BmRV1	850	900	76.1	Adult Female c	SRR3110748	SRX1539085	Poly(A) enrichment
BmRV1	900	950	79.82	Adult Female c	SRR3110748	SRX1539085	Poly(A) enrichment
BmRV1	950	1000	82.66	Adult Female c	SRR3110748	SRX1539085	Poly(A) enrichment
BmRV1	1000	1050	79.64	Adult Female c	SRR3110748	SRX1539085	Poly(A) enrichment
BmRV1	1050	1100	71.7	Adult Female c	SRR3110748	SRX1539085	Poly(A) enrichment
BmRV1	1100	1150	78.1	Adult Female c	SRR3110748	SRX1539085	Poly(A) enrichment
BmRV1	1150	1200	84.84	Adult Female c	SRR3110748	SRX1539085	Poly(A) enrichment
BmRV1	1200	1250	67.42	Adult Female c	SRR3110748	SRX1539085	Poly(A) enrichment
BmRV1	1250	1300	61.12	Adult Female c	SRR3110748	SRX1539085	Poly(A) enrichment
BmRV1	1300	1350	69.82	Adult Female c	SRR3110748	SRX1539085	Poly(A) enrichment
BmRV1	1350	1400	84.62	Adult Female c	SRR3110748	SRX1539085	Poly(A) enrichment
BmRV1	1400	1450	78.42	Adult Female c	SRR3110748	SRX1539085	Poly(A) enrichment
BmRV1	1450	1500	64.52	Adult Female c	SRR3110748	SRX1539085	Poly(A) enrichment
BmRV1	1500	1550	86.48	Adult Female c	SRR3110748	SRX1539085	Poly(A) enrichment
BmRV1	1550	1600	108.66	Adult Female c	SRR3110748	SRX1539085	Poly(A) enrichment
BmRV1	1600	1650	105.8	Adult Female c	SRR3110748	SRX1539085	Poly(A) enrichment
BmRV1	1650	1700	92.94	Adult Female c	SRR3110748	SRX1539085	Poly(A) enrichment
BmRV1	1700	1750	92.78	Adult Female c	SRR3110748	SRX1539085	Poly(A) enrichment
BmRV1	1750	1800	97.28	Adult Female c	SRR3110748	SRX1539085	Poly(A) enrichment
BmRV1	1800	1850	93.94	Adult Female c	SRR3110748	SRX1539085	Poly(A) enrichment
BmRV1	1850	1900	98.36	Adult Female c	SRR3110748	SRX1539085	Poly(A) enrichment
BmRV1	1900	1950	98.1	Adult Female c	SRR3110748	SRX1539085	Poly(A) enrichment
BmRV1	1950	2000	102.28	Adult Female c	SRR3110748	SRX1539085	Poly(A) enrichment
BmRV1	2000	2050	105.74	Adult Female c	SRR3110748	SRX1539085	Poly(A) enrichment
BmRV1	2050	2100	154.22	Adult Female c	SRR3110748	SRX1539085	Poly(A) enrichment
BmRV1	2100	2150	170.48	Adult Female c	SRR3110748	SRX1539085	Poly(A) enrichment
BmRV1	2150	2200	123.56	Adult Female c	SRR3110748	SRX1539085	Poly(A) enrichment
BmRV1	2200	2250	142.3	Adult Female c	SRR3110748	SRX1539085	Poly(A) enrichment
BmRV1	2250	2300	151.68	Adult Female c	SRR3110748	SRX1539085	Poly(A) enrichment
BmRV1	2300	2350	113.86	Adult Female c	SRR3110748	SRX1539085	Poly(A) enrichment
BmRV1	2350	2400	107.36	Adult Female c	SRR3110748	SRX1539085	Poly(A) enrichment
BmRV1	2400	2450	112.14	Adult Female c	SRR3110748	SRX1539085	Poly(A) enrichment
BmRV1	2450	2500	102.7	Adult Female c	SRR3110748	SRX1539085	Poly(A) enrichment
BmRV1	2500	2550	94.02	Adult Female c	SRR3110748	SRX1539085	Poly(A) enrichment
BmRV1	2550	2600	102.36	Adult Female c	SRR3110748	SRX1539085	Poly(A) enrichment
BmRV1	2600	2650	104.96	Adult Female c	SRR3110748	SRX1539085	Poly(A) enrichment
BmRV1	2650	2700	74.58	Adult Female c	SRR3110748	SRX1539085	Poly(A) enrichment
BmRV1	2700	2750	62.66	Adult Female c	SRR3110748	SRX1539085	Poly(A) enrichment
BmRV1	2750	2800	73.92	Adult Female c	SRR3110748	SRX1539085	Poly(A) enrichment
BmRV1	2800	2850	84.98	Adult Female c	SRR3110748	SRX1539085	Poly(A) enrichment
BmRV1	2850	2900	89.54	Adult Female c	SRR3110748	SRX1539085	Poly(A) enrichment
BmRV1	2900	2950	86.52	Adult Female c	SRR3110748	SRX1539085	Poly(A) enrichment
BmRV1	2950	3000	82.42	Adult Female c	SRR3110748	SRX1539085	Poly(A) enrichment
BmRV1	3000	3050	83.08	Adult Female c	SRR3110748	SRX1539085	Poly(A) enrichment
BmRV1	3050	3100	78.26	Adult Female c	SRR3110748	SRX1539085	Poly(A) enrichment
BmRV1	3100	3150	76.48	Adult Female c	SRR3110748	SRX1539085	Poly(A) enrichment
BmRV1	3150	3200	87.34	Adult Female c	SRR3110748	SRX1539085	Poly(A) enrichment
BmRV1	3200	3250	95.04	Adult Female c	SRR3110748	SRX1539085	Poly(A) enrichment
BmRV1	3250	3300	80.08	Adult Female c	SRR3110748	SRX1539085	Poly(A) enrichment
BmRV1	3300	3350	71.5	Adult Female c	SRR3110748	SRX1539085	Poly(A) enrichment
BmRV1	3350	3400	90.04	Adult Female c	SRR3110748	SRX1539085	Poly(A) enrichment
BmRV1	3400	3450	93.66	Adult Female c	SRR3110748	SRX1539085	Poly(A) enrichment
BmRV1	3450	3500	86.58	Adult Female c	SRR3110748	SRX1539085	Poly(A) enrichment
BmRV1	3500	3550	92.1	Adult Female c	SRR3110748	SRX1539085	Poly(A) enrichment
BmRV1	3550	3600	103.18	Adult Female c	SRR3110748	SRX1539085	Poly(A) enrichment
BmRV1	3600	3650	111.26	Adult Female c	SRR3110748	SRX1539085	Poly(A) enrichment
BmRV1	3650	3700	101.42	Adult Female c	SRR3110748	SRX1539085	Poly(A) enrichment
BmRV1	3700	3750	106.36	Adult Female c	SRR3110748	SRX1539085	Poly(A) enrichment
BmRV1	3750	3800	114.52	Adult Female c	SRR3110748	SRX1539085	Poly(A) enrichment
BmRV1	3800	3850	131.86	Adult Female c	SRR3110748	SRX1539085	Poly(A) enrichment
BmRV1	3850	3900	177.28	Adult Female c	SRR3110748	SRX1539085	Poly(A) enrichment
BmRV1	3900	3950	154.58	Adult Female c	SRR3110748	SRX1539085	Poly(A) enrichment
BmRV1	3950	4000	124.34	Adult Female c	SRR3110748	SRX1539085	Poly(A) enrichment
BmRV1	4000	4050	145.2	Adult Female c	SRR3110748	SRX1539085	Poly(A) enrichment
BmRV1	4050	4100	136.56	Adult Female c	SRR3110748	SRX1539085	Poly(A) enrichment
BmRV1	4100	4150	124.9	Adult Female c	SRR3110748	SRX1539085	Poly(A) enrichment
BmRV1	4150	4200	115.34	Adult Female c	SRR3110748	SRX1539085	Poly(A) enrichment
BmRV1	4200	4250	120.92	Adult Female c	SRR3110748	SRX1539085	Poly(A) enrichment
BmRV1	4250	4300	121.22	Adult Female c	SRR3110748	SRX1539085	Poly(A) enrichment
BmRV1	4300	4350	115.3	Adult Female c	SRR3110748	SRX1539085	Poly(A) enrichment
BmRV1	4350	4400	118.26	Adult Female c	SRR3110748	SRX1539085	Poly(A) enrichment
BmRV1	4400	4450	119.16	Adult Female c	SRR3110748	SRX1539085	Poly(A) enrichment
BmRV1	4450	4500	112.46	Adult Female c	SRR3110748	SRX1539085	Poly(A) enrichment
BmRV1	4500	4550	122.92	Adult Female c	SRR3110748	SRX1539085	Poly(A) enrichment
BmRV1	4550	4600	117.12	Adult Female c	SRR3110748	SRX1539085	Poly(A) enrichment
BmRV1	4600	4650	88.74	Adult Female c	SRR3110748	SRX1539085	Poly(A) enrichment
BmRV1	4650	4700	109.62	Adult Female c	SRR3110748	SRX1539085	Poly(A) enrichment
BmRV1	4700	4750	110.5	Adult Female c	SRR3110748	SRX1539085	Poly(A) enrichment
BmRV1	4750	4800	116.94	Adult Female c	SRR3110748	SRX1539085	Poly(A) enrichment
BmRV1	4800	4850	117.62	Adult Female c	SRR3110748	SRX1539085	Poly(A) enrichment
BmRV1	4850	4900	90.28	Adult Female c	SRR3110748	SRX1539085	Poly(A) enrichment
BmRV1	4900	4950	96.86	Adult Female c	SRR3110748	SRX1539085	Poly(A) enrichment
BmRV1	4950	5000	117.76	Adult Female c	SRR3110748	SRX1539085	Poly(A) enrichment
BmRV1	5000	5050	107.38	Adult Female c	SRR3110748	SRX1539085	Poly(A) enrichment
BmRV1	5050	5100	133.52	Adult Female c	SRR3110748	SRX1539085	Poly(A) enrichment
BmRV1	5100	5150	161	Adult Female c	SRR3110748	SRX1539085	Poly(A) enrichment
BmRV1	5150	5200	147.14	Adult Female c	SRR3110748	SRX1539085	Poly(A) enrichment
BmRV1	5200	5250	158.3	Adult Female c	SRR3110748	SRX1539085	Poly(A) enrichment
BmRV1	5250	5300	139.82	Adult Female c	SRR3110748	SRX1539085	Poly(A) enrichment
BmRV1	5300	5350	130.68	Adult Female c	SRR3110748	SRX1539085	Poly(A) enrichment
BmRV1	5350	5400	156.58	Adult Female c	SRR3110748	SRX1539085	Poly(A) enrichment
BmRV1	5400	5450	121.3	Adult Female c	SRR3110748	SRX1539085	Poly(A) enrichment
BmRV1	5450	5500	101.9	Adult Female c	SRR3110748	SRX1539085	Poly(A) enrichment
BmRV1	5500	5550	124.82	Adult Female c	SRR3110748	SRX1539085	Poly(A) enrichment
BmRV1	5550	5600	126.02	Adult Female c	SRR3110748	SRX1539085	Poly(A) enrichment
BmRV1	5600	5650	114.9	Adult Female c	SRR3110748	SRX1539085	Poly(A) enrichment
BmRV1	5650	5700	112.84	Adult Female c	SRR3110748	SRX1539085	Poly(A) enrichment
BmRV1	5700	5750	114.5	Adult Female c	SRR3110748	SRX1539085	Poly(A) enrichment
BmRV1	5750	5800	121.24	Adult Female c	SRR3110748	SRX1539085	Poly(A) enrichment
BmRV1	5800	5850	114.9	Adult Female c	SRR3110748	SRX1539085	Poly(A) enrichment
BmRV1	5850	5900	88.18	Adult Female c	SRR3110748	SRX1539085	Poly(A) enrichment
BmRV1	5900	5950	94.04	Adult Female c	SRR3110748	SRX1539085	Poly(A) enrichment
BmRV1	5950	6000	118.56	Adult Female c	SRR3110748	SRX1539085	Poly(A) enrichment
BmRV1	6000	6050	102.5	Adult Female c	SRR3110748	SRX1539085	Poly(A) enrichment
BmRV1	6050	6100	120.1	Adult Female c	SRR3110748	SRX1539085	Poly(A) enrichment
BmRV1	6100	6150	137.5	Adult Female c	SRR3110748	SRX1539085	Poly(A) enrichment
BmRV1	6150	6200	121.52	Adult Female c	SRR3110748	SRX1539085	Poly(A) enrichment
BmRV1	6200	6250	134.22	Adult Female c	SRR3110748	SRX1539085	Poly(A) enrichment
BmRV1	6250	6300	143.54	Adult Female c	SRR3110748	SRX1539085	Poly(A) enrichment
BmRV1	6300	6350	122.6	Adult Female c	SRR3110748	SRX1539085	Poly(A) enrichment
BmRV1	6350	6400	121.72	Adult Female c	SRR3110748	SRX1539085	Poly(A) enrichment
BmRV1	6400	6450	128.3	Adult Female c	SRR3110748	SRX1539085	Poly(A) enrichment
BmRV1	6450	6500	142.46	Adult Female c	SRR3110748	SRX1539085	Poly(A) enrichment
BmRV1	6500	6550	153.86	Adult Female c	SRR3110748	SRX1539085	Poly(A) enrichment
BmRV1	6550	6600	168.52	Adult Female c	SRR3110748	SRX1539085	Poly(A) enrichment
BmRV1	6600	6650	144.84	Adult Female c	SRR3110748	SRX1539085	Poly(A) enrichment
BmRV1	6650	6700	112.3	Adult Female c	SRR3110748	SRX1539085	Poly(A) enrichment
BmRV1	6700	6750	131.92	Adult Female c	SRR3110748	SRX1539085	Poly(A) enrichment
BmRV1	6750	6800	144.58	Adult Female c	SRR3110748	SRX1539085	Poly(A) enrichment
BmRV1	6800	6850	138.96	Adult Female c	SRR3110748	SRX1539085	Poly(A) enrichment
BmRV1	6850	6900	124.78	Adult Female c	SRR3110748	SRX1539085	Poly(A) enrichment
BmRV1	6900	6950	126.42	Adult Female c	SRR3110748	SRX1539085	Poly(A) enrichment
BmRV1	6950	7000	134.4	Adult Female c	SRR3110748	SRX1539085	Poly(A) enrichment
BmRV1	7000	7050	122.16	Adult Female c	SRR3110748	SRX1539085	Poly(A) enrichment
BmRV1	7050	7100	123.36	Adult Female c	SRR3110748	SRX1539085	Poly(A) enrichment
BmRV1	7100	7150	138.24	Adult Female c	SRR3110748	SRX1539085	Poly(A) enrichment
BmRV1	7150	7200	145.18	Adult Female c	SRR3110748	SRX1539085	Poly(A) enrichment
BmRV1	7200	7250	265.38	Adult Female c	SRR3110748	SRX1539085	Poly(A) enrichment
BmRV1	7250	7300	325.78	Adult Female c	SRR3110748	SRX1539085	Poly(A) enrichment
BmRV1	7300	7350	268.56	Adult Female c	SRR3110748	SRX1539085	Poly(A) enrichment
BmRV1	7350	7400	298.58	Adult Female c	SRR3110748	SRX1539085	Poly(A) enrichment
BmRV1	7400	7450	344.32	Adult Female c	SRR3110748	SRX1539085	Poly(A) enrichment
BmRV1	7450	7500	354.88	Adult Female c	SRR3110748	SRX1539085	Poly(A) enrichment
BmRV1	7500	7550	334.38	Adult Female c	SRR3110748	SRX1539085	Poly(A) enrichment
BmRV1	7550	7600	203.66	Adult Female c	SRR3110748	SRX1539085	Poly(A) enrichment
BmRV1	7600	7650	148.72	Adult Female c	SRR3110748	SRX1539085	Poly(A) enrichment
BmRV1	7650	7700	162.48	Adult Female c	SRR3110748	SRX1539085	Poly(A) enrichment
BmRV1	7700	7750	83.04	Adult Female c	SRR3110748	SRX1539085	Poly(A) enrichment
BmRV1	7750	7800	21.16	Adult Female c	SRR3110748	SRX1539085	Poly(A) enrichment
BmRV1	7800	7829	7.38	Adult Female c	SRR3110748	SRX1539085	Poly(A) enrichment
BmRV1	0	50	25.02	Adult Female d	SRR3111433	SRX1539707	Poly(A) enrichment
BmRV1	50	100	70.74	Adult Female d	SRR3111433	SRX1539707	Poly(A) enrichment
BmRV1	100	150	64.3	Adult Female d	SRR3111433	SRX1539707	Poly(A) enrichment
BmRV1	150	200	53.46	Adult Female d	SRR3111433	SRX1539707	Poly(A) enrichment
BmRV1	200	250	51.06	Adult Female d	SRR3111433	SRX1539707	Poly(A) enrichment
BmRV1	250	300	56.46	Adult Female d	SRR3111433	SRX1539707	Poly(A) enrichment
BmRV1	300	350	47.22	Adult Female d	SRR3111433	SRX1539707	Poly(A) enrichment
BmRV1	350	400	41.48	Adult Female d	SRR3111433	SRX1539707	Poly(A) enrichment
BmRV1	400	450	76.76	Adult Female d	SRR3111433	SRX1539707	Poly(A) enrichment
BmRV1	450	500	86.02	Adult Female d	SRR3111433	SRX1539707	Poly(A) enrichment
BmRV1	500	550	69.58	Adult Female d	SRR3111433	SRX1539707	Poly(A) enrichment
BmRV1	550	600	67.06	Adult Female d	SRR3111433	SRX1539707	Poly(A) enrichment
BmRV1	600	650	71.36	Adult Female d	SRR3111433	SRX1539707	Poly(A) enrichment
BmRV1	650	700	67.34	Adult Female d	SRR3111433	SRX1539707	Poly(A) enrichment
BmRV1	700	750	67.48	Adult Female d	SRR3111433	SRX1539707	Poly(A) enrichment
BmRV1	750	800	67.92	Adult Female d	SRR3111433	SRX1539707	Poly(A) enrichment
BmRV1	800	850	64.76	Adult Female d	SRR3111433	SRX1539707	Poly(A) enrichment
BmRV1	850	900	66.2	Adult Female d	SRR3111433	SRX1539707	Poly(A) enrichment
BmRV1	900	950	66.1	Adult Female d	SRR3111433	SRX1539707	Poly(A) enrichment
BmRV1	950	1000	62.04	Adult Female d	SRR3111433	SRX1539707	Poly(A) enrichment
BmRV1	1000	1050	63.7	Adult Female d	SRR3111433	SRX1539707	Poly(A) enrichment
BmRV1	1050	1100	54.16	Adult Female d	SRR3111433	SRX1539707	Poly(A) enrichment
BmRV1	1100	1150	57.08	Adult Female d	SRR3111433	SRX1539707	Poly(A) enrichment
BmRV1	1150	1200	69.2	Adult Female d	SRR3111433	SRX1539707	Poly(A) enrichment
BmRV1	1200	1250	54.34	Adult Female d	SRR3111433	SRX1539707	Poly(A) enrichment
BmRV1	1250	1300	51.62	Adult Female d	SRR3111433	SRX1539707	Poly(A) enrichment
BmRV1	1300	1350	65.54	Adult Female d	SRR3111433	SRX1539707	Poly(A) enrichment
BmRV1	1350	1400	65.28	Adult Female d	SRR3111433	SRX1539707	Poly(A) enrichment
BmRV1	1400	1450	52.3	Adult Female d	SRR3111433	SRX1539707	Poly(A) enrichment
BmRV1	1450	1500	46.62	Adult Female d	SRR3111433	SRX1539707	Poly(A) enrichment
BmRV1	1500	1550	65.96	Adult Female d	SRR3111433	SRX1539707	Poly(A) enrichment
BmRV1	1550	1600	71.86	Adult Female d	SRR3111433	SRX1539707	Poly(A) enrichment
BmRV1	1600	1650	62.74	Adult Female d	SRR3111433	SRX1539707	Poly(A) enrichment
BmRV1	1650	1700	59.58	Adult Female d	SRR3111433	SRX1539707	Poly(A) enrichment
BmRV1	1700	1750	63.52	Adult Female d	SRR3111433	SRX1539707	Poly(A) enrichment
BmRV1	1750	1800	56.58	Adult Female d	SRR3111433	SRX1539707	Poly(A) enrichment
BmRV1	1800	1850	50.18	Adult Female d	SRR3111433	SRX1539707	Poly(A) enrichment
BmRV1	1850	1900	60.44	Adult Female d	SRR3111433	SRX1539707	Poly(A) enrichment
BmRV1	1900	1950	69.38	Adult Female d	SRR3111433	SRX1539707	Poly(A) enrichment
BmRV1	1950	2000	69.24	Adult Female d	SRR3111433	SRX1539707	Poly(A) enrichment
BmRV1	2000	2050	73.68	Adult Female d	SRR3111433	SRX1539707	Poly(A) enrichment
BmRV1	2050	2100	103.68	Adult Female d	SRR3111433	SRX1539707	Poly(A) enrichment
BmRV1	2100	2150	105.48	Adult Female d	SRR3111433	SRX1539707	Poly(A) enrichment
BmRV1	2150	2200	86.84	Adult Female d	SRR3111433	SRX1539707	Poly(A) enrichment
BmRV1	2200	2250	94.92	Adult Female d	SRR3111433	SRX1539707	Poly(A) enrichment
BmRV1	2250	2300	99.14	Adult Female d	SRR3111433	SRX1539707	Poly(A) enrichment
BmRV1	2300	2350	86.44	Adult Female d	SRR3111433	SRX1539707	Poly(A) enrichment
BmRV1	2350	2400	82.32	Adult Female d	SRR3111433	SRX1539707	Poly(A) enrichment
BmRV1	2400	2450	77.02	Adult Female d	SRR3111433	SRX1539707	Poly(A) enrichment
BmRV1	2450	2500	74.88	Adult Female d	SRR3111433	SRX1539707	Poly(A) enrichment
BmRV1	2500	2550	76.88	Adult Female d	SRR3111433	SRX1539707	Poly(A) enrichment
BmRV1	2550	2600	81.78	Adult Female d	SRR3111433	SRX1539707	Poly(A) enrichment
BmRV1	2600	2650	90.3	Adult Female d	SRR3111433	SRX1539707	Poly(A) enrichment
BmRV1	2650	2700	70.6	Adult Female d	SRR3111433	SRX1539707	Poly(A) enrichment
BmRV1	2700	2750	66.02	Adult Female d	SRR3111433	SRX1539707	Poly(A) enrichment
BmRV1	2750	2800	78.54	Adult Female d	SRR3111433	SRX1539707	Poly(A) enrichment
BmRV1	2800	2850	73.78	Adult Female d	SRR3111433	SRX1539707	Poly(A) enrichment
BmRV1	2850	2900	55.78	Adult Female d	SRR3111433	SRX1539707	Poly(A) enrichment
BmRV1	2900	2950	47.86	Adult Female d	SRR3111433	SRX1539707	Poly(A) enrichment
BmRV1	2950	3000	44.88	Adult Female d	SRR3111433	SRX1539707	Poly(A) enrichment
BmRV1	3000	3050	54.48	Adult Female d	SRR3111433	SRX1539707	Poly(A) enrichment
BmRV1	3050	3100	60.92	Adult Female d	SRR3111433	SRX1539707	Poly(A) enrichment
BmRV1	3100	3150	60.48	Adult Female d	SRR3111433	SRX1539707	Poly(A) enrichment
BmRV1	3150	3200	61.82	Adult Female d	SRR3111433	SRX1539707	Poly(A) enrichment
BmRV1	3200	3250	68.14	Adult Female d	SRR3111433	SRX1539707	Poly(A) enrichment
BmRV1	3250	3300	62.54	Adult Female d	SRR3111433	SRX1539707	Poly(A) enrichment
BmRV1	3300	3350	55.94	Adult Female d	SRR3111433	SRX1539707	Poly(A) enrichment
BmRV1	3350	3400	72.08	Adult Female d	SRR3111433	SRX1539707	Poly(A) enrichment
BmRV1	3400	3450	78.5	Adult Female d	SRR3111433	SRX1539707	Poly(A) enrichment
BmRV1	3450	3500	73.86	Adult Female d	SRR3111433	SRX1539707	Poly(A) enrichment
BmRV1	3500	3550	75.6	Adult Female d	SRR3111433	SRX1539707	Poly(A) enrichment
BmRV1	3550	3600	78.76	Adult Female d	SRR3111433	SRX1539707	Poly(A) enrichment
BmRV1	3600	3650	93.96	Adult Female d	SRR3111433	SRX1539707	Poly(A) enrichment
BmRV1	3650	3700	89.74	Adult Female d	SRR3111433	SRX1539707	Poly(A) enrichment
BmRV1	3700	3750	77.72	Adult Female d	SRR3111433	SRX1539707	Poly(A) enrichment
BmRV1	3750	3800	78.06	Adult Female d	SRR3111433	SRX1539707	Poly(A) enrichment
BmRV1	3800	3850	90.4	Adult Female d	SRR3111433	SRX1539707	Poly(A) enrichment
BmRV1	3850	3900	105.44	Adult Female d	SRR3111433	SRX1539707	Poly(A) enrichment
BmRV1	3900	3950	82.94	Adult Female d	SRR3111433	SRX1539707	Poly(A) enrichment
BmRV1	3950	4000	84.6	Adult Female d	SRR3111433	SRX1539707	Poly(A) enrichment
BmRV1	4000	4050	99.5	Adult Female d	SRR3111433	SRX1539707	Poly(A) enrichment
BmRV1	4050	4100	101.56	Adult Female d	SRR3111433	SRX1539707	Poly(A) enrichment
BmRV1	4100	4150	103.3	Adult Female d	SRR3111433	SRX1539707	Poly(A) enrichment
BmRV1	4150	4200	89.54	Adult Female d	SRR3111433	SRX1539707	Poly(A) enrichment
BmRV1	4200	4250	88.22	Adult Female d	SRR3111433	SRX1539707	Poly(A) enrichment
BmRV1	4250	4300	89.64	Adult Female d	SRR3111433	SRX1539707	Poly(A) enrichment
BmRV1	4300	4350	91.7	Adult Female d	SRR3111433	SRX1539707	Poly(A) enrichment
BmRV1	4350	4400	85.26	Adult Female d	SRR3111433	SRX1539707	Poly(A) enrichment
BmRV1	4400	4450	85.12	Adult Female d	SRR3111433	SRX1539707	Poly(A) enrichment
BmRV1	4450	4500	84.42	Adult Female d	SRR3111433	SRX1539707	Poly(A) enrichment
BmRV1	4500	4550	81.84	Adult Female d	SRR3111433	SRX1539707	Poly(A) enrichment
BmRV1	4550	4600	77.7	Adult Female d	SRR3111433	SRX1539707	Poly(A) enrichment
BmRV1	4600	4650	77.46	Adult Female d	SRR3111433	SRX1539707	Poly(A) enrichment
BmRV1	4650	4700	98.84	Adult Female d	SRR3111433	SRX1539707	Poly(A) enrichment
BmRV1	4700	4750	96.62	Adult Female d	SRR3111433	SRX1539707	Poly(A) enrichment
BmRV1	4750	4800	90.84	Adult Female d	SRR3111433	SRX1539707	Poly(A) enrichment
BmRV1	4800	4850	83.36	Adult Female d	SRR3111433	SRX1539707	Poly(A) enrichment
BmRV1	4850	4900	70.68	Adult Female d	SRR3111433	SRX1539707	Poly(A) enrichment
BmRV1	4900	4950	79.22	Adult Female d	SRR3111433	SRX1539707	Poly(A) enrichment
BmRV1	4950	5000	88.02	Adult Female d	SRR3111433	SRX1539707	Poly(A) enrichment
BmRV1	5000	5050	84.88	Adult Female d	SRR3111433	SRX1539707	Poly(A) enrichment
BmRV1	5050	5100	105.82	Adult Female d	SRR3111433	SRX1539707	Poly(A) enrichment
BmRV1	5100	5150	119.24	Adult Female d	SRR3111433	SRX1539707	Poly(A) enrichment
BmRV1	5150	5200	95.56	Adult Female d	SRR3111433	SRX1539707	Poly(A) enrichment
BmRV1	5200	5250	106.62	Adult Female d	SRR3111433	SRX1539707	Poly(A) enrichment
BmRV1	5250	5300	94.82	Adult Female d	SRR3111433	SRX1539707	Poly(A) enrichment
BmRV1	5300	5350	84.36	Adult Female d	SRR3111433	SRX1539707	Poly(A) enrichment
BmRV1	5350	5400	101.96	Adult Female d	SRR3111433	SRX1539707	Poly(A) enrichment
BmRV1	5400	5450	75.48	Adult Female d	SRR3111433	SRX1539707	Poly(A) enrichment
BmRV1	5450	5500	74.42	Adult Female d	SRR3111433	SRX1539707	Poly(A) enrichment
BmRV1	5500	5550	83.56	Adult Female d	SRR3111433	SRX1539707	Poly(A) enrichment
BmRV1	5550	5600	93.44	Adult Female d	SRR3111433	SRX1539707	Poly(A) enrichment
BmRV1	5600	5650	99.5	Adult Female d	SRR3111433	SRX1539707	Poly(A) enrichment
BmRV1	5650	5700	96.52	Adult Female d	SRR3111433	SRX1539707	Poly(A) enrichment
BmRV1	5700	5750	94.72	Adult Female d	SRR3111433	SRX1539707	Poly(A) enrichment
BmRV1	5750	5800	96.22	Adult Female d	SRR3111433	SRX1539707	Poly(A) enrichment
BmRV1	5800	5850	91.38	Adult Female d	SRR3111433	SRX1539707	Poly(A) enrichment
BmRV1	5850	5900	88.38	Adult Female d	SRR3111433	SRX1539707	Poly(A) enrichment
BmRV1	5900	5950	97.34	Adult Female d	SRR3111433	SRX1539707	Poly(A) enrichment
BmRV1	5950	6000	105.38	Adult Female d	SRR3111433	SRX1539707	Poly(A) enrichment
BmRV1	6000	6050	89.58	Adult Female d	SRR3111433	SRX1539707	Poly(A) enrichment
BmRV1	6050	6100	102.18	Adult Female d	SRR3111433	SRX1539707	Poly(A) enrichment
BmRV1	6100	6150	114.12	Adult Female d	SRR3111433	SRX1539707	Poly(A) enrichment
BmRV1	6150	6200	110.16	Adult Female d	SRR3111433	SRX1539707	Poly(A) enrichment
BmRV1	6200	6250	117.82	Adult Female d	SRR3111433	SRX1539707	Poly(A) enrichment
BmRV1	6250	6300	115.72	Adult Female d	SRR3111433	SRX1539707	Poly(A) enrichment
BmRV1	6300	6350	98.98	Adult Female d	SRR3111433	SRX1539707	Poly(A) enrichment
BmRV1	6350	6400	100.38	Adult Female d	SRR3111433	SRX1539707	Poly(A) enrichment
BmRV1	6400	6450	114.66	Adult Female d	SRR3111433	SRX1539707	Poly(A) enrichment
BmRV1	6450	6500	126.9	Adult Female d	SRR3111433	SRX1539707	Poly(A) enrichment
BmRV1	6500	6550	122.86	Adult Female d	SRR3111433	SRX1539707	Poly(A) enrichment
BmRV1	6550	6600	124.84	Adult Female d	SRR3111433	SRX1539707	Poly(A) enrichment
BmRV1	6600	6650	111.16	Adult Female d	SRR3111433	SRX1539707	Poly(A) enrichment
BmRV1	6650	6700	94.66	Adult Female d	SRR3111433	SRX1539707	Poly(A) enrichment
BmRV1	6700	6750	99.82	Adult Female d	SRR3111433	SRX1539707	Poly(A) enrichment
BmRV1	6750	6800	112.58	Adult Female d	SRR3111433	SRX1539707	Poly(A) enrichment
BmRV1	6800	6850	105.26	Adult Female d	SRR3111433	SRX1539707	Poly(A) enrichment
BmRV1	6850	6900	74.08	Adult Female d	SRR3111433	SRX1539707	Poly(A) enrichment
BmRV1	6900	6950	86.64	Adult Female d	SRR3111433	SRX1539707	Poly(A) enrichment
BmRV1	6950	7000	98.28	Adult Female d	SRR3111433	SRX1539707	Poly(A) enrichment
BmRV1	7000	7050	75.52	Adult Female d	SRR3111433	SRX1539707	Poly(A) enrichment
BmRV1	7050	7100	77.3	Adult Female d	SRR3111433	SRX1539707	Poly(A) enrichment
BmRV1	7100	7150	91.62	Adult Female d	SRR3111433	SRX1539707	Poly(A) enrichment
BmRV1	7150	7200	111.66	Adult Female d	SRR3111433	SRX1539707	Poly(A) enrichment
BmRV1	7200	7250	293.16	Adult Female d	SRR3111433	SRX1539707	Poly(A) enrichment
BmRV1	7250	7300	363.78	Adult Female d	SRR3111433	SRX1539707	Poly(A) enrichment
BmRV1	7300	7350	268.28	Adult Female d	SRR3111433	SRX1539707	Poly(A) enrichment
BmRV1	7350	7400	313.28	Adult Female d	SRR3111433	SRX1539707	Poly(A) enrichment
BmRV1	7400	7450	369.92	Adult Female d	SRR3111433	SRX1539707	Poly(A) enrichment
BmRV1	7450	7500	370.5	Adult Female d	SRR3111433	SRX1539707	Poly(A) enrichment
BmRV1	7500	7550	361.88	Adult Female d	SRR3111433	SRX1539707	Poly(A) enrichment
BmRV1	7550	7600	241.24	Adult Female d	SRR3111433	SRX1539707	Poly(A) enrichment
BmRV1	7600	7650	193.04	Adult Female d	SRR3111433	SRX1539707	Poly(A) enrichment
BmRV1	7650	7700	195.18	Adult Female d	SRR3111433	SRX1539707	Poly(A) enrichment
BmRV1	7700	7750	90.14	Adult Female d	SRR3111433	SRX1539707	Poly(A) enrichment
BmRV1	7750	7800	28.02	Adult Female d	SRR3111433	SRX1539707	Poly(A) enrichment
BmRV1	7800	7829	12.1	Adult Female d	SRR3111433	SRX1539707	Poly(A) enrichment
BmRV1	0	50	25.44	Adult Female a	SRR3111490	SRX1539730	Poly(A) enrichment
BmRV1	50	100	70.38	Adult Female a	SRR3111490	SRX1539730	Poly(A) enrichment
BmRV1	100	150	66.08	Adult Female a	SRR3111490	SRX1539730	Poly(A) enrichment
BmRV1	150	200	50.38	Adult Female a	SRR3111490	SRX1539730	Poly(A) enrichment
BmRV1	200	250	53.46	Adult Female a	SRR3111490	SRX1539730	Poly(A) enrichment
BmRV1	250	300	64.56	Adult Female a	SRR3111490	SRX1539730	Poly(A) enrichment
BmRV1	300	350	58.06	Adult Female a	SRR3111490	SRX1539730	Poly(A) enrichment
BmRV1	350	400	37.5	Adult Female a	SRR3111490	SRX1539730	Poly(A) enrichment
BmRV1	400	450	53.44	Adult Female a	SRR3111490	SRX1539730	Poly(A) enrichment
BmRV1	450	500	71.58	Adult Female a	SRR3111490	SRX1539730	Poly(A) enrichment
BmRV1	500	550	60.64	Adult Female a	SRR3111490	SRX1539730	Poly(A) enrichment
BmRV1	550	600	55.08	Adult Female a	SRR3111490	SRX1539730	Poly(A) enrichment
BmRV1	600	650	55.58	Adult Female a	SRR3111490	SRX1539730	Poly(A) enrichment
BmRV1	650	700	43.86	Adult Female a	SRR3111490	SRX1539730	Poly(A) enrichment
BmRV1	700	750	52.74	Adult Female a	SRR3111490	SRX1539730	Poly(A) enrichment
BmRV1	750	800	62.32	Adult Female a	SRR3111490	SRX1539730	Poly(A) enrichment
BmRV1	800	850	53.82	Adult Female a	SRR3111490	SRX1539730	Poly(A) enrichment
BmRV1	850	900	43.7	Adult Female a	SRR3111490	SRX1539730	Poly(A) enrichment
BmRV1	900	950	54.66	Adult Female a	SRR3111490	SRX1539730	Poly(A) enrichment
BmRV1	950	1000	68.84	Adult Female a	SRR3111490	SRX1539730	Poly(A) enrichment
BmRV1	1000	1050	62.62	Adult Female a	SRR3111490	SRX1539730	Poly(A) enrichment
BmRV1	1050	1100	50.02	Adult Female a	SRR3111490	SRX1539730	Poly(A) enrichment
BmRV1	1100	1150	51.78	Adult Female a	SRR3111490	SRX1539730	Poly(A) enrichment
BmRV1	1150	1200	64.98	Adult Female a	SRR3111490	SRX1539730	Poly(A) enrichment
BmRV1	1200	1250	50.46	Adult Female a	SRR3111490	SRX1539730	Poly(A) enrichment
BmRV1	1250	1300	36.1	Adult Female a	SRR3111490	SRX1539730	Poly(A) enrichment
BmRV1	1300	1350	43.76	Adult Female a	SRR3111490	SRX1539730	Poly(A) enrichment
BmRV1	1350	1400	45.38	Adult Female a	SRR3111490	SRX1539730	Poly(A) enrichment
BmRV1	1400	1450	36.84	Adult Female a	SRR3111490	SRX1539730	Poly(A) enrichment
BmRV1	1450	1500	28.96	Adult Female a	SRR3111490	SRX1539730	Poly(A) enrichment
BmRV1	1500	1550	37.14	Adult Female a	SRR3111490	SRX1539730	Poly(A) enrichment
BmRV1	1550	1600	49.44	Adult Female a	SRR3111490	SRX1539730	Poly(A) enrichment
BmRV1	1600	1650	54.32	Adult Female a	SRR3111490	SRX1539730	Poly(A) enrichment
BmRV1	1650	1700	48.38	Adult Female a	SRR3111490	SRX1539730	Poly(A) enrichment
BmRV1	1700	1750	46.58	Adult Female a	SRR3111490	SRX1539730	Poly(A) enrichment
BmRV1	1750	1800	51.52	Adult Female a	SRR3111490	SRX1539730	Poly(A) enrichment
BmRV1	1800	1850	54.5	Adult Female a	SRR3111490	SRX1539730	Poly(A) enrichment
BmRV1	1850	1900	53.88	Adult Female a	SRR3111490	SRX1539730	Poly(A) enrichment
BmRV1	1900	1950	58.16	Adult Female a	SRR3111490	SRX1539730	Poly(A) enrichment
BmRV1	1950	2000	57.96	Adult Female a	SRR3111490	SRX1539730	Poly(A) enrichment
BmRV1	2000	2050	60.36	Adult Female a	SRR3111490	SRX1539730	Poly(A) enrichment
BmRV1	2050	2100	97.16	Adult Female a	SRR3111490	SRX1539730	Poly(A) enrichment
BmRV1	2100	2150	91.58	Adult Female a	SRR3111490	SRX1539730	Poly(A) enrichment
BmRV1	2150	2200	72.44	Adult Female a	SRR3111490	SRX1539730	Poly(A) enrichment
BmRV1	2200	2250	81.14	Adult Female a	SRR3111490	SRX1539730	Poly(A) enrichment
BmRV1	2250	2300	75.56	Adult Female a	SRR3111490	SRX1539730	Poly(A) enrichment
BmRV1	2300	2350	79.26	Adult Female a	SRR3111490	SRX1539730	Poly(A) enrichment
BmRV1	2350	2400	86.78	Adult Female a	SRR3111490	SRX1539730	Poly(A) enrichment
BmRV1	2400	2450	79.14	Adult Female a	SRR3111490	SRX1539730	Poly(A) enrichment
BmRV1	2450	2500	62.3	Adult Female a	SRR3111490	SRX1539730	Poly(A) enrichment
BmRV1	2500	2550	62.66	Adult Female a	SRR3111490	SRX1539730	Poly(A) enrichment
BmRV1	2550	2600	75.32	Adult Female a	SRR3111490	SRX1539730	Poly(A) enrichment
BmRV1	2600	2650	84.56	Adult Female a	SRR3111490	SRX1539730	Poly(A) enrichment
BmRV1	2650	2700	69.88	Adult Female a	SRR3111490	SRX1539730	Poly(A) enrichment
BmRV1	2700	2750	57.04	Adult Female a	SRR3111490	SRX1539730	Poly(A) enrichment
BmRV1	2750	2800	65.62	Adult Female a	SRR3111490	SRX1539730	Poly(A) enrichment
BmRV1	2800	2850	64.42	Adult Female a	SRR3111490	SRX1539730	Poly(A) enrichment
BmRV1	2850	2900	49.28	Adult Female a	SRR3111490	SRX1539730	Poly(A) enrichment
BmRV1	2900	2950	47.3	Adult Female a	SRR3111490	SRX1539730	Poly(A) enrichment
BmRV1	2950	3000	44.94	Adult Female a	SRR3111490	SRX1539730	Poly(A) enrichment
BmRV1	3000	3050	46.26	Adult Female a	SRR3111490	SRX1539730	Poly(A) enrichment
BmRV1	3050	3100	53.5	Adult Female a	SRR3111490	SRX1539730	Poly(A) enrichment
BmRV1	3100	3150	53.96	Adult Female a	SRR3111490	SRX1539730	Poly(A) enrichment
BmRV1	3150	3200	56.36	Adult Female a	SRR3111490	SRX1539730	Poly(A) enrichment
BmRV1	3200	3250	62.58	Adult Female a	SRR3111490	SRX1539730	Poly(A) enrichment
BmRV1	3250	3300	52.38	Adult Female a	SRR3111490	SRX1539730	Poly(A) enrichment
BmRV1	3300	3350	44.48	Adult Female a	SRR3111490	SRX1539730	Poly(A) enrichment
BmRV1	3350	3400	57	Adult Female a	SRR3111490	SRX1539730	Poly(A) enrichment
BmRV1	3400	3450	64.36	Adult Female a	SRR3111490	SRX1539730	Poly(A) enrichment
BmRV1	3450	3500	62.46	Adult Female a	SRR3111490	SRX1539730	Poly(A) enrichment
BmRV1	3500	3550	55.7	Adult Female a	SRR3111490	SRX1539730	Poly(A) enrichment
BmRV1	3550	3600	53.18	Adult Female a	SRR3111490	SRX1539730	Poly(A) enrichment
BmRV1	3600	3650	68.7	Adult Female a	SRR3111490	SRX1539730	Poly(A) enrichment
BmRV1	3650	3700	68.98	Adult Female a	SRR3111490	SRX1539730	Poly(A) enrichment
BmRV1	3700	3750	59.28	Adult Female a	SRR3111490	SRX1539730	Poly(A) enrichment
BmRV1	3750	3800	66.46	Adult Female a	SRR3111490	SRX1539730	Poly(A) enrichment
BmRV1	3800	3850	86.84	Adult Female a	SRR3111490	SRX1539730	Poly(A) enrichment
BmRV1	3850	3900	104.48	Adult Female a	SRR3111490	SRX1539730	Poly(A) enrichment
BmRV1	3900	3950	86.82	Adult Female a	SRR3111490	SRX1539730	Poly(A) enrichment
BmRV1	3950	4000	79.62	Adult Female a	SRR3111490	SRX1539730	Poly(A) enrichment
BmRV1	4000	4050	83.36	Adult Female a	SRR3111490	SRX1539730	Poly(A) enrichment
BmRV1	4050	4100	77.68	Adult Female a	SRR3111490	SRX1539730	Poly(A) enrichment
BmRV1	4100	4150	76.28	Adult Female a	SRR3111490	SRX1539730	Poly(A) enrichment
BmRV1	4150	4200	56.72	Adult Female a	SRR3111490	SRX1539730	Poly(A) enrichment
BmRV1	4200	4250	51.66	Adult Female a	SRR3111490	SRX1539730	Poly(A) enrichment
BmRV1	4250	4300	60.24	Adult Female a	SRR3111490	SRX1539730	Poly(A) enrichment
BmRV1	4300	4350	62.04	Adult Female a	SRR3111490	SRX1539730	Poly(A) enrichment
BmRV1	4350	4400	53.3	Adult Female a	SRR3111490	SRX1539730	Poly(A) enrichment
BmRV1	4400	4450	62.68	Adult Female a	SRR3111490	SRX1539730	Poly(A) enrichment
BmRV1	4450	4500	70	Adult Female a	SRR3111490	SRX1539730	Poly(A) enrichment
BmRV1	4500	4550	74.24	Adult Female a	SRR3111490	SRX1539730	Poly(A) enrichment
BmRV1	4550	4600	88.18	Adult Female a	SRR3111490	SRX1539730	Poly(A) enrichment
BmRV1	4600	4650	70.34	Adult Female a	SRR3111490	SRX1539730	Poly(A) enrichment
BmRV1	4650	4700	59.9	Adult Female a	SRR3111490	SRX1539730	Poly(A) enrichment
BmRV1	4700	4750	64.36	Adult Female a	SRR3111490	SRX1539730	Poly(A) enrichment
BmRV1	4750	4800	73.24	Adult Female a	SRR3111490	SRX1539730	Poly(A) enrichment
BmRV1	4800	4850	63.1	Adult Female a	SRR3111490	SRX1539730	Poly(A) enrichment
BmRV1	4850	4900	57.04	Adult Female a	SRR3111490	SRX1539730	Poly(A) enrichment
BmRV1	4900	4950	75.24	Adult Female a	SRR3111490	SRX1539730	Poly(A) enrichment
BmRV1	4950	5000	64.86	Adult Female a	SRR3111490	SRX1539730	Poly(A) enrichment
BmRV1	5000	5050	57.74	Adult Female a	SRR3111490	SRX1539730	Poly(A) enrichment
BmRV1	5050	5100	88.98	Adult Female a	SRR3111490	SRX1539730	Poly(A) enrichment
BmRV1	5100	5150	91.76	Adult Female a	SRR3111490	SRX1539730	Poly(A) enrichment
BmRV1	5150	5200	73.5	Adult Female a	SRR3111490	SRX1539730	Poly(A) enrichment
BmRV1	5200	5250	93.54	Adult Female a	SRR3111490	SRX1539730	Poly(A) enrichment
BmRV1	5250	5300	83.48	Adult Female a	SRR3111490	SRX1539730	Poly(A) enrichment
BmRV1	5300	5350	64.56	Adult Female a	SRR3111490	SRX1539730	Poly(A) enrichment
BmRV1	5350	5400	82.18	Adult Female a	SRR3111490	SRX1539730	Poly(A) enrichment
BmRV1	5400	5450	72.2	Adult Female a	SRR3111490	SRX1539730	Poly(A) enrichment
BmRV1	5450	5500	76.46	Adult Female a	SRR3111490	SRX1539730	Poly(A) enrichment
BmRV1	5500	5550	77.06	Adult Female a	SRR3111490	SRX1539730	Poly(A) enrichment
BmRV1	5550	5600	72	Adult Female a	SRR3111490	SRX1539730	Poly(A) enrichment
BmRV1	5600	5650	68.02	Adult Female a	SRR3111490	SRX1539730	Poly(A) enrichment
BmRV1	5650	5700	71.24	Adult Female a	SRR3111490	SRX1539730	Poly(A) enrichment
BmRV1	5700	5750	77.7	Adult Female a	SRR3111490	SRX1539730	Poly(A) enrichment
BmRV1	5750	5800	69.66	Adult Female a	SRR3111490	SRX1539730	Poly(A) enrichment
BmRV1	5800	5850	68.78	Adult Female a	SRR3111490	SRX1539730	Poly(A) enrichment
BmRV1	5850	5900	67.54	Adult Female a	SRR3111490	SRX1539730	Poly(A) enrichment
BmRV1	5900	5950	63.38	Adult Female a	SRR3111490	SRX1539730	Poly(A) enrichment
BmRV1	5950	6000	66.76	Adult Female a	SRR3111490	SRX1539730	Poly(A) enrichment
BmRV1	6000	6050	68.52	Adult Female a	SRR3111490	SRX1539730	Poly(A) enrichment
BmRV1	6050	6100	88.78	Adult Female a	SRR3111490	SRX1539730	Poly(A) enrichment
BmRV1	6100	6150	98.74	Adult Female a	SRR3111490	SRX1539730	Poly(A) enrichment
BmRV1	6150	6200	92.84	Adult Female a	SRR3111490	SRX1539730	Poly(A) enrichment
BmRV1	6200	6250	106.6	Adult Female a	SRR3111490	SRX1539730	Poly(A) enrichment
BmRV1	6250	6300	108.18	Adult Female a	SRR3111490	SRX1539730	Poly(A) enrichment
BmRV1	6300	6350	93.8	Adult Female a	SRR3111490	SRX1539730	Poly(A) enrichment
BmRV1	6350	6400	89.16	Adult Female a	SRR3111490	SRX1539730	Poly(A) enrichment
BmRV1	6400	6450	82.46	Adult Female a	SRR3111490	SRX1539730	Poly(A) enrichment
BmRV1	6450	6500	97.54	Adult Female a	SRR3111490	SRX1539730	Poly(A) enrichment
BmRV1	6500	6550	116.76	Adult Female a	SRR3111490	SRX1539730	Poly(A) enrichment
BmRV1	6550	6600	114.52	Adult Female a	SRR3111490	SRX1539730	Poly(A) enrichment
BmRV1	6600	6650	89.24	Adult Female a	SRR3111490	SRX1539730	Poly(A) enrichment
BmRV1	6650	6700	77.16	Adult Female a	SRR3111490	SRX1539730	Poly(A) enrichment
BmRV1	6700	6750	83.96	Adult Female a	SRR3111490	SRX1539730	Poly(A) enrichment
BmRV1	6750	6800	80.28	Adult Female a	SRR3111490	SRX1539730	Poly(A) enrichment
BmRV1	6800	6850	74.98	Adult Female a	SRR3111490	SRX1539730	Poly(A) enrichment
BmRV1	6850	6900	67.64	Adult Female a	SRR3111490	SRX1539730	Poly(A) enrichment
BmRV1	6900	6950	70.58	Adult Female a	SRR3111490	SRX1539730	Poly(A) enrichment
BmRV1	6950	7000	74.16	Adult Female a	SRR3111490	SRX1539730	Poly(A) enrichment
BmRV1	7000	7050	68.92	Adult Female a	SRR3111490	SRX1539730	Poly(A) enrichment
BmRV1	7050	7100	83.86	Adult Female a	SRR3111490	SRX1539730	Poly(A) enrichment
BmRV1	7100	7150	83	Adult Female a	SRR3111490	SRX1539730	Poly(A) enrichment
BmRV1	7150	7200	86.26	Adult Female a	SRR3111490	SRX1539730	Poly(A) enrichment
BmRV1	7200	7250	268.92	Adult Female a	SRR3111490	SRX1539730	Poly(A) enrichment
BmRV1	7250	7300	334.86	Adult Female a	SRR3111490	SRX1539730	Poly(A) enrichment
BmRV1	7300	7350	249	Adult Female a	SRR3111490	SRX1539730	Poly(A) enrichment
BmRV1	7350	7400	272	Adult Female a	SRR3111490	SRX1539730	Poly(A) enrichment
BmRV1	7400	7450	334.18	Adult Female a	SRR3111490	SRX1539730	Poly(A) enrichment
BmRV1	7450	7500	359.12	Adult Female a	SRR3111490	SRX1539730	Poly(A) enrichment
BmRV1	7500	7550	322.92	Adult Female a	SRR3111490	SRX1539730	Poly(A) enrichment
BmRV1	7550	7600	197.86	Adult Female a	SRR3111490	SRX1539730	Poly(A) enrichment
BmRV1	7600	7650	151.16	Adult Female a	SRR3111490	SRX1539730	Poly(A) enrichment
BmRV1	7650	7700	172.96	Adult Female a	SRR3111490	SRX1539730	Poly(A) enrichment
BmRV1	7700	7750	92.1	Adult Female a	SRR3111490	SRX1539730	Poly(A) enrichment
BmRV1	7750	7800	20.78	Adult Female a	SRR3111490	SRX1539730	Poly(A) enrichment
BmRV1	7800	7829	4.17	Adult Female a	SRR3111490	SRX1539730	Poly(A) enrichment
BmRV1	0	50	49.34	Adult Female b	SRR3111494	SRX1539734	Poly(A) enrichment
BmRV1	50	100	130.74	Adult Female b	SRR3111494	SRX1539734	Poly(A) enrichment
BmRV1	100	150	122.58	Adult Female b	SRR3111494	SRX1539734	Poly(A) enrichment
BmRV1	150	200	91.92	Adult Female b	SRR3111494	SRX1539734	Poly(A) enrichment
BmRV1	200	250	91.84	Adult Female b	SRR3111494	SRX1539734	Poly(A) enrichment
BmRV1	250	300	129.1	Adult Female b	SRR3111494	SRX1539734	Poly(A) enrichment
BmRV1	300	350	116.2	Adult Female b	SRR3111494	SRX1539734	Poly(A) enrichment
BmRV1	350	400	76.68	Adult Female b	SRR3111494	SRX1539734	Poly(A) enrichment
BmRV1	400	450	109.6	Adult Female b	SRR3111494	SRX1539734	Poly(A) enrichment
BmRV1	450	500	133.16	Adult Female b	SRR3111494	SRX1539734	Poly(A) enrichment
BmRV1	500	550	128.88	Adult Female b	SRR3111494	SRX1539734	Poly(A) enrichment
BmRV1	550	600	128.5	Adult Female b	SRR3111494	SRX1539734	Poly(A) enrichment
BmRV1	600	650	121.12	Adult Female b	SRR3111494	SRX1539734	Poly(A) enrichment
BmRV1	650	700	110.3	Adult Female b	SRR3111494	SRX1539734	Poly(A) enrichment
BmRV1	700	750	120.5	Adult Female b	SRR3111494	SRX1539734	Poly(A) enrichment
BmRV1	750	800	120.9	Adult Female b	SRR3111494	SRX1539734	Poly(A) enrichment
BmRV1	800	850	104.88	Adult Female b	SRR3111494	SRX1539734	Poly(A) enrichment
BmRV1	850	900	98.5	Adult Female b	SRR3111494	SRX1539734	Poly(A) enrichment
BmRV1	900	950	104.26	Adult Female b	SRR3111494	SRX1539734	Poly(A) enrichment
BmRV1	950	1000	90.74	Adult Female b	SRR3111494	SRX1539734	Poly(A) enrichment
BmRV1	1000	1050	88.04	Adult Female b	SRR3111494	SRX1539734	Poly(A) enrichment
BmRV1	1050	1100	95.42	Adult Female b	SRR3111494	SRX1539734	Poly(A) enrichment
BmRV1	1100	1150	99.12	Adult Female b	SRR3111494	SRX1539734	Poly(A) enrichment
BmRV1	1150	1200	102.38	Adult Female b	SRR3111494	SRX1539734	Poly(A) enrichment
BmRV1	1200	1250	84.16	Adult Female b	SRR3111494	SRX1539734	Poly(A) enrichment
BmRV1	1250	1300	85.44	Adult Female b	SRR3111494	SRX1539734	Poly(A) enrichment
BmRV1	1300	1350	95.42	Adult Female b	SRR3111494	SRX1539734	Poly(A) enrichment
BmRV1	1350	1400	90.52	Adult Female b	SRR3111494	SRX1539734	Poly(A) enrichment
BmRV1	1400	1450	80.08	Adult Female b	SRR3111494	SRX1539734	Poly(A) enrichment
BmRV1	1450	1500	67.98	Adult Female b	SRR3111494	SRX1539734	Poly(A) enrichment
BmRV1	1500	1550	90.4	Adult Female b	SRR3111494	SRX1539734	Poly(A) enrichment
BmRV1	1550	1600	119.66	Adult Female b	SRR3111494	SRX1539734	Poly(A) enrichment
BmRV1	1600	1650	107.76	Adult Female b	SRR3111494	SRX1539734	Poly(A) enrichment
BmRV1	1650	1700	98.18	Adult Female b	SRR3111494	SRX1539734	Poly(A) enrichment
BmRV1	1700	1750	117.48	Adult Female b	SRR3111494	SRX1539734	Poly(A) enrichment
BmRV1	1750	1800	112.64	Adult Female b	SRR3111494	SRX1539734	Poly(A) enrichment
BmRV1	1800	1850	97.7	Adult Female b	SRR3111494	SRX1539734	Poly(A) enrichment
BmRV1	1850	1900	98.76	Adult Female b	SRR3111494	SRX1539734	Poly(A) enrichment
BmRV1	1900	1950	107.96	Adult Female b	SRR3111494	SRX1539734	Poly(A) enrichment
BmRV1	1950	2000	127.94	Adult Female b	SRR3111494	SRX1539734	Poly(A) enrichment
BmRV1	2000	2050	136.38	Adult Female b	SRR3111494	SRX1539734	Poly(A) enrichment
BmRV1	2050	2100	184.6	Adult Female b	SRR3111494	SRX1539734	Poly(A) enrichment
BmRV1	2100	2150	207.9	Adult Female b	SRR3111494	SRX1539734	Poly(A) enrichment
BmRV1	2150	2200	161.04	Adult Female b	SRR3111494	SRX1539734	Poly(A) enrichment
BmRV1	2200	2250	152.5	Adult Female b	SRR3111494	SRX1539734	Poly(A) enrichment
BmRV1	2250	2300	156.4	Adult Female b	SRR3111494	SRX1539734	Poly(A) enrichment
BmRV1	2300	2350	148.68	Adult Female b	SRR3111494	SRX1539734	Poly(A) enrichment
BmRV1	2350	2400	154.96	Adult Female b	SRR3111494	SRX1539734	Poly(A) enrichment
BmRV1	2400	2450	142.74	Adult Female b	SRR3111494	SRX1539734	Poly(A) enrichment
BmRV1	2450	2500	119.04	Adult Female b	SRR3111494	SRX1539734	Poly(A) enrichment
BmRV1	2500	2550	120.82	Adult Female b	SRR3111494	SRX1539734	Poly(A) enrichment
BmRV1	2550	2600	125.6	Adult Female b	SRR3111494	SRX1539734	Poly(A) enrichment
BmRV1	2600	2650	152.04	Adult Female b	SRR3111494	SRX1539734	Poly(A) enrichment
BmRV1	2650	2700	134.96	Adult Female b	SRR3111494	SRX1539734	Poly(A) enrichment
BmRV1	2700	2750	105.84	Adult Female b	SRR3111494	SRX1539734	Poly(A) enrichment
BmRV1	2750	2800	117.14	Adult Female b	SRR3111494	SRX1539734	Poly(A) enrichment
BmRV1	2800	2850	115.56	Adult Female b	SRR3111494	SRX1539734	Poly(A) enrichment
BmRV1	2850	2900	87.38	Adult Female b	SRR3111494	SRX1539734	Poly(A) enrichment
BmRV1	2900	2950	82.46	Adult Female b	SRR3111494	SRX1539734	Poly(A) enrichment
BmRV1	2950	3000	86.62	Adult Female b	SRR3111494	SRX1539734	Poly(A) enrichment
BmRV1	3000	3050	97.6	Adult Female b	SRR3111494	SRX1539734	Poly(A) enrichment
BmRV1	3050	3100	104.96	Adult Female b	SRR3111494	SRX1539734	Poly(A) enrichment
BmRV1	3100	3150	91.58	Adult Female b	SRR3111494	SRX1539734	Poly(A) enrichment
BmRV1	3150	3200	82.92	Adult Female b	SRR3111494	SRX1539734	Poly(A) enrichment
BmRV1	3200	3250	93.34	Adult Female b	SRR3111494	SRX1539734	Poly(A) enrichment
BmRV1	3250	3300	83.38	Adult Female b	SRR3111494	SRX1539734	Poly(A) enrichment
BmRV1	3300	3350	73.26	Adult Female b	SRR3111494	SRX1539734	Poly(A) enrichment
BmRV1	3350	3400	88.5	Adult Female b	SRR3111494	SRX1539734	Poly(A) enrichment
BmRV1	3400	3450	100.7	Adult Female b	SRR3111494	SRX1539734	Poly(A) enrichment
BmRV1	3450	3500	100.88	Adult Female b	SRR3111494	SRX1539734	Poly(A) enrichment
BmRV1	3500	3550	101.9	Adult Female b	SRR3111494	SRX1539734	Poly(A) enrichment
BmRV1	3550	3600	105.92	Adult Female b	SRR3111494	SRX1539734	Poly(A) enrichment
BmRV1	3600	3650	124.48	Adult Female b	SRR3111494	SRX1539734	Poly(A) enrichment
BmRV1	3650	3700	125.22	Adult Female b	SRR3111494	SRX1539734	Poly(A) enrichment
BmRV1	3700	3750	125.32	Adult Female b	SRR3111494	SRX1539734	Poly(A) enrichment
BmRV1	3750	3800	142.5	Adult Female b	SRR3111494	SRX1539734	Poly(A) enrichment
BmRV1	3800	3850	169.54	Adult Female b	SRR3111494	SRX1539734	Poly(A) enrichment
BmRV1	3850	3900	213.4	Adult Female b	SRR3111494	SRX1539734	Poly(A) enrichment
BmRV1	3900	3950	177.56	Adult Female b	SRR3111494	SRX1539734	Poly(A) enrichment
BmRV1	3950	4000	151.12	Adult Female b	SRR3111494	SRX1539734	Poly(A) enrichment
BmRV1	4000	4050	176.82	Adult Female b	SRR3111494	SRX1539734	Poly(A) enrichment
BmRV1	4050	4100	180.46	Adult Female b	SRR3111494	SRX1539734	Poly(A) enrichment
BmRV1	4100	4150	170.24	Adult Female b	SRR3111494	SRX1539734	Poly(A) enrichment
BmRV1	4150	4200	155.16	Adult Female b	SRR3111494	SRX1539734	Poly(A) enrichment
BmRV1	4200	4250	148.22	Adult Female b	SRR3111494	SRX1539734	Poly(A) enrichment
BmRV1	4250	4300	136.22	Adult Female b	SRR3111494	SRX1539734	Poly(A) enrichment
BmRV1	4300	4350	156.28	Adult Female b	SRR3111494	SRX1539734	Poly(A) enrichment
BmRV1	4350	4400	155.3	Adult Female b	SRR3111494	SRX1539734	Poly(A) enrichment
BmRV1	4400	4450	155.42	Adult Female b	SRR3111494	SRX1539734	Poly(A) enrichment
BmRV1	4450	4500	148.6	Adult Female b	SRR3111494	SRX1539734	Poly(A) enrichment
BmRV1	4500	4550	132.36	Adult Female b	SRR3111494	SRX1539734	Poly(A) enrichment
BmRV1	4550	4600	134.72	Adult Female b	SRR3111494	SRX1539734	Poly(A) enrichment
BmRV1	4600	4650	133.66	Adult Female b	SRR3111494	SRX1539734	Poly(A) enrichment
BmRV1	4650	4700	137.06	Adult Female b	SRR3111494	SRX1539734	Poly(A) enrichment
BmRV1	4700	4750	137.26	Adult Female b	SRR3111494	SRX1539734	Poly(A) enrichment
BmRV1	4750	4800	133	Adult Female b	SRR3111494	SRX1539734	Poly(A) enrichment
BmRV1	4800	4850	120.1	Adult Female b	SRR3111494	SRX1539734	Poly(A) enrichment
BmRV1	4850	4900	95.1	Adult Female b	SRR3111494	SRX1539734	Poly(A) enrichment
BmRV1	4900	4950	121.68	Adult Female b	SRR3111494	SRX1539734	Poly(A) enrichment
BmRV1	4950	5000	139.22	Adult Female b	SRR3111494	SRX1539734	Poly(A) enrichment
BmRV1	5000	5050	126.22	Adult Female b	SRR3111494	SRX1539734	Poly(A) enrichment
BmRV1	5050	5100	152.56	Adult Female b	SRR3111494	SRX1539734	Poly(A) enrichment
BmRV1	5100	5150	161.6	Adult Female b	SRR3111494	SRX1539734	Poly(A) enrichment
BmRV1	5150	5200	138.98	Adult Female b	SRR3111494	SRX1539734	Poly(A) enrichment
BmRV1	5200	5250	166.84	Adult Female b	SRR3111494	SRX1539734	Poly(A) enrichment
BmRV1	5250	5300	164.56	Adult Female b	SRR3111494	SRX1539734	Poly(A) enrichment
BmRV1	5300	5350	142.8	Adult Female b	SRR3111494	SRX1539734	Poly(A) enrichment
BmRV1	5350	5400	156.02	Adult Female b	SRR3111494	SRX1539734	Poly(A) enrichment
BmRV1	5400	5450	137.4	Adult Female b	SRR3111494	SRX1539734	Poly(A) enrichment
BmRV1	5450	5500	132.88	Adult Female b	SRR3111494	SRX1539734	Poly(A) enrichment
BmRV1	5500	5550	131.52	Adult Female b	SRR3111494	SRX1539734	Poly(A) enrichment
BmRV1	5550	5600	125.74	Adult Female b	SRR3111494	SRX1539734	Poly(A) enrichment
BmRV1	5600	5650	134.88	Adult Female b	SRR3111494	SRX1539734	Poly(A) enrichment
BmRV1	5650	5700	157.1	Adult Female b	SRR3111494	SRX1539734	Poly(A) enrichment
BmRV1	5700	5750	158.8	Adult Female b	SRR3111494	SRX1539734	Poly(A) enrichment
BmRV1	5750	5800	136.42	Adult Female b	SRR3111494	SRX1539734	Poly(A) enrichment
BmRV1	5800	5850	124.72	Adult Female b	SRR3111494	SRX1539734	Poly(A) enrichment
BmRV1	5850	5900	120.68	Adult Female b	SRR3111494	SRX1539734	Poly(A) enrichment
BmRV1	5900	5950	147.1	Adult Female b	SRR3111494	SRX1539734	Poly(A) enrichment
BmRV1	5950	6000	163.68	Adult Female b	SRR3111494	SRX1539734	Poly(A) enrichment
BmRV1	6000	6050	149.42	Adult Female b	SRR3111494	SRX1539734	Poly(A) enrichment
BmRV1	6050	6100	166.36	Adult Female b	SRR3111494	SRX1539734	Poly(A) enrichment
BmRV1	6100	6150	171.48	Adult Female b	SRR3111494	SRX1539734	Poly(A) enrichment
BmRV1	6150	6200	155.7	Adult Female b	SRR3111494	SRX1539734	Poly(A) enrichment
BmRV1	6200	6250	177.32	Adult Female b	SRR3111494	SRX1539734	Poly(A) enrichment
BmRV1	6250	6300	188.38	Adult Female b	SRR3111494	SRX1539734	Poly(A) enrichment
BmRV1	6300	6350	161.26	Adult Female b	SRR3111494	SRX1539734	Poly(A) enrichment
BmRV1	6350	6400	179.04	Adult Female b	SRR3111494	SRX1539734	Poly(A) enrichment
BmRV1	6400	6450	210.98	Adult Female b	SRR3111494	SRX1539734	Poly(A) enrichment
BmRV1	6450	6500	192.98	Adult Female b	SRR3111494	SRX1539734	Poly(A) enrichment
BmRV1	6500	6550	182.94	Adult Female b	SRR3111494	SRX1539734	Poly(A) enrichment
BmRV1	6550	6600	199.02	Adult Female b	SRR3111494	SRX1539734	Poly(A) enrichment
BmRV1	6600	6650	170.42	Adult Female b	SRR3111494	SRX1539734	Poly(A) enrichment
BmRV1	6650	6700	155.34	Adult Female b	SRR3111494	SRX1539734	Poly(A) enrichment
BmRV1	6700	6750	177.4	Adult Female b	SRR3111494	SRX1539734	Poly(A) enrichment
BmRV1	6750	6800	187.04	Adult Female b	SRR3111494	SRX1539734	Poly(A) enrichment
BmRV1	6800	6850	152.72	Adult Female b	SRR3111494	SRX1539734	Poly(A) enrichment
BmRV1	6850	6900	121.38	Adult Female b	SRR3111494	SRX1539734	Poly(A) enrichment
BmRV1	6900	6950	156.86	Adult Female b	SRR3111494	SRX1539734	Poly(A) enrichment
BmRV1	6950	7000	180.46	Adult Female b	SRR3111494	SRX1539734	Poly(A) enrichment
BmRV1	7000	7050	155.42	Adult Female b	SRR3111494	SRX1539734	Poly(A) enrichment
BmRV1	7050	7100	141.72	Adult Female b	SRR3111494	SRX1539734	Poly(A) enrichment
BmRV1	7100	7150	143.32	Adult Female b	SRR3111494	SRX1539734	Poly(A) enrichment
BmRV1	7150	7200	176.56	Adult Female b	SRR3111494	SRX1539734	Poly(A) enrichment
BmRV1	7200	7250	455.48	Adult Female b	SRR3111494	SRX1539734	Poly(A) enrichment
BmRV1	7250	7300	543.72	Adult Female b	SRR3111494	SRX1539734	Poly(A) enrichment
BmRV1	7300	7350	405.08	Adult Female b	SRR3111494	SRX1539734	Poly(A) enrichment
BmRV1	7350	7400	450.72	Adult Female b	SRR3111494	SRX1539734	Poly(A) enrichment
BmRV1	7400	7450	555.18	Adult Female b	SRR3111494	SRX1539734	Poly(A) enrichment
BmRV1	7450	7500	577.98	Adult Female b	SRR3111494	SRX1539734	Poly(A) enrichment
BmRV1	7500	7550	501.72	Adult Female b	SRR3111494	SRX1539734	Poly(A) enrichment
BmRV1	7550	7600	335.84	Adult Female b	SRR3111494	SRX1539734	Poly(A) enrichment
BmRV1	7600	7650	292.3	Adult Female b	SRR3111494	SRX1539734	Poly(A) enrichment
BmRV1	7650	7700	307.88	Adult Female b	SRR3111494	SRX1539734	Poly(A) enrichment
BmRV1	7700	7750	159.58	Adult Female b	SRR3111494	SRX1539734	Poly(A) enrichment
BmRV1	7750	7800	50.3	Adult Female b	SRR3111494	SRX1539734	Poly(A) enrichment
BmRV1	7800	7829	19.52	Adult Female b	SRR3111494	SRX1539734	Poly(A) enrichment
BmRV1	0	50	127.16	Adult Male b	SRR3111497	SRX1539737	Poly(A) enrichment
BmRV1	50	100	382	Adult Male b	SRR3111497	SRX1539737	Poly(A) enrichment
BmRV1	100	150	364.84	Adult Male b	SRR3111497	SRX1539737	Poly(A) enrichment
BmRV1	150	200	275.4	Adult Male b	SRR3111497	SRX1539737	Poly(A) enrichment
BmRV1	200	250	314	Adult Male b	SRR3111497	SRX1539737	Poly(A) enrichment
BmRV1	250	300	397.6	Adult Male b	SRR3111497	SRX1539737	Poly(A) enrichment
BmRV1	300	350	336.64	Adult Male b	SRR3111497	SRX1539737	Poly(A) enrichment
BmRV1	350	400	264	Adult Male b	SRR3111497	SRX1539737	Poly(A) enrichment
BmRV1	400	450	370.76	Adult Male b	SRR3111497	SRX1539737	Poly(A) enrichment
BmRV1	450	500	387.22	Adult Male b	SRR3111497	SRX1539737	Poly(A) enrichment
BmRV1	500	550	320.9	Adult Male b	SRR3111497	SRX1539737	Poly(A) enrichment
BmRV1	550	600	313.28	Adult Male b	SRR3111497	SRX1539737	Poly(A) enrichment
BmRV1	600	650	335.56	Adult Male b	SRR3111497	SRX1539737	Poly(A) enrichment
BmRV1	650	700	321.12	Adult Male b	SRR3111497	SRX1539737	Poly(A) enrichment
BmRV1	700	750	331.38	Adult Male b	SRR3111497	SRX1539737	Poly(A) enrichment
BmRV1	750	800	329.6	Adult Male b	SRR3111497	SRX1539737	Poly(A) enrichment
BmRV1	800	850	299.18	Adult Male b	SRR3111497	SRX1539737	Poly(A) enrichment
BmRV1	850	900	303.18	Adult Male b	SRR3111497	SRX1539737	Poly(A) enrichment
BmRV1	900	950	319.12	Adult Male b	SRR3111497	SRX1539737	Poly(A) enrichment
BmRV1	950	1000	319.7	Adult Male b	SRR3111497	SRX1539737	Poly(A) enrichment
BmRV1	1000	1050	337.52	Adult Male b	SRR3111497	SRX1539737	Poly(A) enrichment
BmRV1	1050	1100	282.9	Adult Male b	SRR3111497	SRX1539737	Poly(A) enrichment
BmRV1	1100	1150	283.02	Adult Male b	SRR3111497	SRX1539737	Poly(A) enrichment
BmRV1	1150	1200	365.4	Adult Male b	SRR3111497	SRX1539737	Poly(A) enrichment
BmRV1	1200	1250	321.56	Adult Male b	SRR3111497	SRX1539737	Poly(A) enrichment
BmRV1	1250	1300	273.1	Adult Male b	SRR3111497	SRX1539737	Poly(A) enrichment
BmRV1	1300	1350	315.38	Adult Male b	SRR3111497	SRX1539737	Poly(A) enrichment
BmRV1	1350	1400	311.14	Adult Male b	SRR3111497	SRX1539737	Poly(A) enrichment
BmRV1	1400	1450	263.16	Adult Male b	SRR3111497	SRX1539737	Poly(A) enrichment
BmRV1	1450	1500	238.16	Adult Male b	SRR3111497	SRX1539737	Poly(A) enrichment
BmRV1	1500	1550	290.98	Adult Male b	SRR3111497	SRX1539737	Poly(A) enrichment
BmRV1	1550	1600	376.1	Adult Male b	SRR3111497	SRX1539737	Poly(A) enrichment
BmRV1	1600	1650	372.42	Adult Male b	SRR3111497	SRX1539737	Poly(A) enrichment
BmRV1	1650	1700	341.04	Adult Male b	SRR3111497	SRX1539737	Poly(A) enrichment
BmRV1	1700	1750	346.34	Adult Male b	SRR3111497	SRX1539737	Poly(A) enrichment
BmRV1	1750	1800	344.9	Adult Male b	SRR3111497	SRX1539737	Poly(A) enrichment
BmRV1	1800	1850	330.12	Adult Male b	SRR3111497	SRX1539737	Poly(A) enrichment
BmRV1	1850	1900	337.5	Adult Male b	SRR3111497	SRX1539737	Poly(A) enrichment
BmRV1	1900	1950	350.44	Adult Male b	SRR3111497	SRX1539737	Poly(A) enrichment
BmRV1	1950	2000	362.78	Adult Male b	SRR3111497	SRX1539737	Poly(A) enrichment
BmRV1	2000	2050	388.4	Adult Male b	SRR3111497	SRX1539737	Poly(A) enrichment
BmRV1	2050	2100	561	Adult Male b	SRR3111497	SRX1539737	Poly(A) enrichment
BmRV1	2100	2150	600.7	Adult Male b	SRR3111497	SRX1539737	Poly(A) enrichment
BmRV1	2150	2200	483.86	Adult Male b	SRR3111497	SRX1539737	Poly(A) enrichment
BmRV1	2200	2250	503.2	Adult Male b	SRR3111497	SRX1539737	Poly(A) enrichment
BmRV1	2250	2300	488.4	Adult Male b	SRR3111497	SRX1539737	Poly(A) enrichment
BmRV1	2300	2350	448.98	Adult Male b	SRR3111497	SRX1539737	Poly(A) enrichment
BmRV1	2350	2400	474.54	Adult Male b	SRR3111497	SRX1539737	Poly(A) enrichment
BmRV1	2400	2450	449.86	Adult Male b	SRR3111497	SRX1539737	Poly(A) enrichment
BmRV1	2450	2500	383.6	Adult Male b	SRR3111497	SRX1539737	Poly(A) enrichment
BmRV1	2500	2550	363.32	Adult Male b	SRR3111497	SRX1539737	Poly(A) enrichment
BmRV1	2550	2600	392.08	Adult Male b	SRR3111497	SRX1539737	Poly(A) enrichment
BmRV1	2600	2650	427.64	Adult Male b	SRR3111497	SRX1539737	Poly(A) enrichment
BmRV1	2650	2700	373.06	Adult Male b	SRR3111497	SRX1539737	Poly(A) enrichment
BmRV1	2700	2750	304.68	Adult Male b	SRR3111497	SRX1539737	Poly(A) enrichment
BmRV1	2750	2800	345	Adult Male b	SRR3111497	SRX1539737	Poly(A) enrichment
BmRV1	2800	2850	364.7	Adult Male b	SRR3111497	SRX1539737	Poly(A) enrichment
BmRV1	2850	2900	309.18	Adult Male b	SRR3111497	SRX1539737	Poly(A) enrichment
BmRV1	2900	2950	296.3	Adult Male b	SRR3111497	SRX1539737	Poly(A) enrichment
BmRV1	2950	3000	311.36	Adult Male b	SRR3111497	SRX1539737	Poly(A) enrichment
BmRV1	3000	3050	322.04	Adult Male b	SRR3111497	SRX1539737	Poly(A) enrichment
BmRV1	3050	3100	321.84	Adult Male b	SRR3111497	SRX1539737	Poly(A) enrichment
BmRV1	3100	3150	337.9	Adult Male b	SRR3111497	SRX1539737	Poly(A) enrichment
BmRV1	3150	3200	364.64	Adult Male b	SRR3111497	SRX1539737	Poly(A) enrichment
BmRV1	3200	3250	401.22	Adult Male b	SRR3111497	SRX1539737	Poly(A) enrichment
BmRV1	3250	3300	379.1	Adult Male b	SRR3111497	SRX1539737	Poly(A) enrichment
BmRV1	3300	3350	342.74	Adult Male b	SRR3111497	SRX1539737	Poly(A) enrichment
BmRV1	3350	3400	346.28	Adult Male b	SRR3111497	SRX1539737	Poly(A) enrichment
BmRV1	3400	3450	361.52	Adult Male b	SRR3111497	SRX1539737	Poly(A) enrichment
BmRV1	3450	3500	342.86	Adult Male b	SRR3111497	SRX1539737	Poly(A) enrichment
BmRV1	3500	3550	338.3	Adult Male b	SRR3111497	SRX1539737	Poly(A) enrichment
BmRV1	3550	3600	374.52	Adult Male b	SRR3111497	SRX1539737	Poly(A) enrichment
BmRV1	3600	3650	410.92	Adult Male b	SRR3111497	SRX1539737	Poly(A) enrichment
BmRV1	3650	3700	390.3	Adult Male b	SRR3111497	SRX1539737	Poly(A) enrichment
BmRV1	3700	3750	414.54	Adult Male b	SRR3111497	SRX1539737	Poly(A) enrichment
BmRV1	3750	3800	438.42	Adult Male b	SRR3111497	SRX1539737	Poly(A) enrichment
BmRV1	3800	3850	494.86	Adult Male b	SRR3111497	SRX1539737	Poly(A) enrichment
BmRV1	3850	3900	596.88	Adult Male b	SRR3111497	SRX1539737	Poly(A) enrichment
BmRV1	3900	3950	518.08	Adult Male b	SRR3111497	SRX1539737	Poly(A) enrichment
BmRV1	3950	4000	443.32	Adult Male b	SRR3111497	SRX1539737	Poly(A) enrichment
BmRV1	4000	4050	515.92	Adult Male b	SRR3111497	SRX1539737	Poly(A) enrichment
BmRV1	4050	4100	522.28	Adult Male b	SRR3111497	SRX1539737	Poly(A) enrichment
BmRV1	4100	4150	470.9	Adult Male b	SRR3111497	SRX1539737	Poly(A) enrichment
BmRV1	4150	4200	425.26	Adult Male b	SRR3111497	SRX1539737	Poly(A) enrichment
BmRV1	4200	4250	450.04	Adult Male b	SRR3111497	SRX1539737	Poly(A) enrichment
BmRV1	4250	4300	456.9	Adult Male b	SRR3111497	SRX1539737	Poly(A) enrichment
BmRV1	4300	4350	457.48	Adult Male b	SRR3111497	SRX1539737	Poly(A) enrichment
BmRV1	4350	4400	442.9	Adult Male b	SRR3111497	SRX1539737	Poly(A) enrichment
BmRV1	4400	4450	493.58	Adult Male b	SRR3111497	SRX1539737	Poly(A) enrichment
BmRV1	4450	4500	506.62	Adult Male b	SRR3111497	SRX1539737	Poly(A) enrichment
BmRV1	4500	4550	480.46	Adult Male b	SRR3111497	SRX1539737	Poly(A) enrichment
BmRV1	4550	4600	486.3	Adult Male b	SRR3111497	SRX1539737	Poly(A) enrichment
BmRV1	4600	4650	400.32	Adult Male b	SRR3111497	SRX1539737	Poly(A) enrichment
BmRV1	4650	4700	389.58	Adult Male b	SRR3111497	SRX1539737	Poly(A) enrichment
BmRV1	4700	4750	402.9	Adult Male b	SRR3111497	SRX1539737	Poly(A) enrichment
BmRV1	4750	4800	410.22	Adult Male b	SRR3111497	SRX1539737	Poly(A) enrichment
BmRV1	4800	4850	387.72	Adult Male b	SRR3111497	SRX1539737	Poly(A) enrichment
BmRV1	4850	4900	333.5	Adult Male b	SRR3111497	SRX1539737	Poly(A) enrichment
BmRV1	4900	4950	371.36	Adult Male b	SRR3111497	SRX1539737	Poly(A) enrichment
BmRV1	4950	5000	395.46	Adult Male b	SRR3111497	SRX1539737	Poly(A) enrichment
BmRV1	5000	5050	391.1	Adult Male b	SRR3111497	SRX1539737	Poly(A) enrichment
BmRV1	5050	5100	476.82	Adult Male b	SRR3111497	SRX1539737	Poly(A) enrichment
BmRV1	5100	5150	520.32	Adult Male b	SRR3111497	SRX1539737	Poly(A) enrichment
BmRV1	5150	5200	447.18	Adult Male b	SRR3111497	SRX1539737	Poly(A) enrichment
BmRV1	5200	5250	476.7	Adult Male b	SRR3111497	SRX1539737	Poly(A) enrichment
BmRV1	5250	5300	452.36	Adult Male b	SRR3111497	SRX1539737	Poly(A) enrichment
BmRV1	5300	5350	382.64	Adult Male b	SRR3111497	SRX1539737	Poly(A) enrichment
BmRV1	5350	5400	467.88	Adult Male b	SRR3111497	SRX1539737	Poly(A) enrichment
BmRV1	5400	5450	437.94	Adult Male b	SRR3111497	SRX1539737	Poly(A) enrichment
BmRV1	5450	5500	424.26	Adult Male b	SRR3111497	SRX1539737	Poly(A) enrichment
BmRV1	5500	5550	425.04	Adult Male b	SRR3111497	SRX1539737	Poly(A) enrichment
BmRV1	5550	5600	391.7	Adult Male b	SRR3111497	SRX1539737	Poly(A) enrichment
BmRV1	5600	5650	391.7	Adult Male b	SRR3111497	SRX1539737	Poly(A) enrichment
BmRV1	5650	5700	422.04	Adult Male b	SRR3111497	SRX1539737	Poly(A) enrichment
BmRV1	5700	5750	432.62	Adult Male b	SRR3111497	SRX1539737	Poly(A) enrichment
BmRV1	5750	5800	396.8	Adult Male b	SRR3111497	SRX1539737	Poly(A) enrichment
BmRV1	5800	5850	372.12	Adult Male b	SRR3111497	SRX1539737	Poly(A) enrichment
BmRV1	5850	5900	349.86	Adult Male b	SRR3111497	SRX1539737	Poly(A) enrichment
BmRV1	5900	5950	391.54	Adult Male b	SRR3111497	SRX1539737	Poly(A) enrichment
BmRV1	5950	6000	446.04	Adult Male b	SRR3111497	SRX1539737	Poly(A) enrichment
BmRV1	6000	6050	408.58	Adult Male b	SRR3111497	SRX1539737	Poly(A) enrichment
BmRV1	6050	6100	461.9	Adult Male b	SRR3111497	SRX1539737	Poly(A) enrichment
BmRV1	6100	6150	506.74	Adult Male b	SRR3111497	SRX1539737	Poly(A) enrichment
BmRV1	6150	6200	472.66	Adult Male b	SRR3111497	SRX1539737	Poly(A) enrichment
BmRV1	6200	6250	500.92	Adult Male b	SRR3111497	SRX1539737	Poly(A) enrichment
BmRV1	6250	6300	536.74	Adult Male b	SRR3111497	SRX1539737	Poly(A) enrichment
BmRV1	6300	6350	480.88	Adult Male b	SRR3111497	SRX1539737	Poly(A) enrichment
BmRV1	6350	6400	484.46	Adult Male b	SRR3111497	SRX1539737	Poly(A) enrichment
BmRV1	6400	6450	519.38	Adult Male b	SRR3111497	SRX1539737	Poly(A) enrichment
BmRV1	6450	6500	585.4	Adult Male b	SRR3111497	SRX1539737	Poly(A) enrichment
BmRV1	6500	6550	601.76	Adult Male b	SRR3111497	SRX1539737	Poly(A) enrichment
BmRV1	6550	6600	602.68	Adult Male b	SRR3111497	SRX1539737	Poly(A) enrichment
BmRV1	6600	6650	523.82	Adult Male b	SRR3111497	SRX1539737	Poly(A) enrichment
BmRV1	6650	6700	480.7	Adult Male b	SRR3111497	SRX1539737	Poly(A) enrichment
BmRV1	6700	6750	562.84	Adult Male b	SRR3111497	SRX1539737	Poly(A) enrichment
BmRV1	6750	6800	552.12	Adult Male b	SRR3111497	SRX1539737	Poly(A) enrichment
BmRV1	6800	6850	505.08	Adult Male b	SRR3111497	SRX1539737	Poly(A) enrichment
BmRV1	6850	6900	436.62	Adult Male b	SRR3111497	SRX1539737	Poly(A) enrichment
BmRV1	6900	6950	435.94	Adult Male b	SRR3111497	SRX1539737	Poly(A) enrichment
BmRV1	6950	7000	486.54	Adult Male b	SRR3111497	SRX1539737	Poly(A) enrichment
BmRV1	7000	7050	428.86	Adult Male b	SRR3111497	SRX1539737	Poly(A) enrichment
BmRV1	7050	7100	398.46	Adult Male b	SRR3111497	SRX1539737	Poly(A) enrichment
BmRV1	7100	7150	463.22	Adult Male b	SRR3111497	SRX1539737	Poly(A) enrichment
BmRV1	7150	7200	446.54	Adult Male b	SRR3111497	SRX1539737	Poly(A) enrichment
BmRV1	7200	7250	487.16	Adult Male b	SRR3111497	SRX1539737	Poly(A) enrichment
BmRV1	7250	7300	556.34	Adult Male b	SRR3111497	SRX1539737	Poly(A) enrichment
BmRV1	7300	7350	532.26	Adult Male b	SRR3111497	SRX1539737	Poly(A) enrichment
BmRV1	7350	7400	564.74	Adult Male b	SRR3111497	SRX1539737	Poly(A) enrichment
BmRV1	7400	7450	587.1	Adult Male b	SRR3111497	SRX1539737	Poly(A) enrichment
BmRV1	7450	7500	621.82	Adult Male b	SRR3111497	SRX1539737	Poly(A) enrichment
BmRV1	7500	7550	627.24	Adult Male b	SRR3111497	SRX1539737	Poly(A) enrichment
BmRV1	7550	7600	455.26	Adult Male b	SRR3111497	SRX1539737	Poly(A) enrichment
BmRV1	7600	7650	384.98	Adult Male b	SRR3111497	SRX1539737	Poly(A) enrichment
BmRV1	7650	7700	384.74	Adult Male b	SRR3111497	SRX1539737	Poly(A) enrichment
BmRV1	7700	7750	221.26	Adult Male b	SRR3111497	SRX1539737	Poly(A) enrichment
BmRV1	7750	7800	81.26	Adult Male b	SRR3111497	SRX1539737	Poly(A) enrichment
BmRV1	7800	7829	27.38	Adult Male b	SRR3111497	SRX1539737	Poly(A) enrichment
BmRV1	0	50	96	Adult Male a	SRR3111501	SRX1539740	Poly(A) enrichment
BmRV1	50	100	276.1	Adult Male a	SRR3111501	SRX1539740	Poly(A) enrichment
BmRV1	100	150	261.12	Adult Male a	SRR3111501	SRX1539740	Poly(A) enrichment
BmRV1	150	200	214	Adult Male a	SRR3111501	SRX1539740	Poly(A) enrichment
BmRV1	200	250	221.18	Adult Male a	SRR3111501	SRX1539740	Poly(A) enrichment
BmRV1	250	300	279.42	Adult Male a	SRR3111501	SRX1539740	Poly(A) enrichment
BmRV1	300	350	245.98	Adult Male a	SRR3111501	SRX1539740	Poly(A) enrichment
BmRV1	350	400	167.38	Adult Male a	SRR3111501	SRX1539740	Poly(A) enrichment
BmRV1	400	450	218.52	Adult Male a	SRR3111501	SRX1539740	Poly(A) enrichment
BmRV1	450	500	251.1	Adult Male a	SRR3111501	SRX1539740	Poly(A) enrichment
BmRV1	500	550	217.8	Adult Male a	SRR3111501	SRX1539740	Poly(A) enrichment
BmRV1	550	600	230.5	Adult Male a	SRR3111501	SRX1539740	Poly(A) enrichment
BmRV1	600	650	228.66	Adult Male a	SRR3111501	SRX1539740	Poly(A) enrichment
BmRV1	650	700	207.28	Adult Male a	SRR3111501	SRX1539740	Poly(A) enrichment
BmRV1	700	750	218.16	Adult Male a	SRR3111501	SRX1539740	Poly(A) enrichment
BmRV1	750	800	205.36	Adult Male a	SRR3111501	SRX1539740	Poly(A) enrichment
BmRV1	800	850	197.24	Adult Male a	SRR3111501	SRX1539740	Poly(A) enrichment
BmRV1	850	900	200.36	Adult Male a	SRR3111501	SRX1539740	Poly(A) enrichment
BmRV1	900	950	204.32	Adult Male a	SRR3111501	SRX1539740	Poly(A) enrichment
BmRV1	950	1000	199.56	Adult Male a	SRR3111501	SRX1539740	Poly(A) enrichment
BmRV1	1000	1050	191.92	Adult Male a	SRR3111501	SRX1539740	Poly(A) enrichment
BmRV1	1050	1100	166.88	Adult Male a	SRR3111501	SRX1539740	Poly(A) enrichment
BmRV1	1100	1150	170.98	Adult Male a	SRR3111501	SRX1539740	Poly(A) enrichment
BmRV1	1150	1200	205.96	Adult Male a	SRR3111501	SRX1539740	Poly(A) enrichment
BmRV1	1200	1250	185.24	Adult Male a	SRR3111501	SRX1539740	Poly(A) enrichment
BmRV1	1250	1300	173.7	Adult Male a	SRR3111501	SRX1539740	Poly(A) enrichment
BmRV1	1300	1350	194.1	Adult Male a	SRR3111501	SRX1539740	Poly(A) enrichment
BmRV1	1350	1400	188.28	Adult Male a	SRR3111501	SRX1539740	Poly(A) enrichment
BmRV1	1400	1450	163	Adult Male a	SRR3111501	SRX1539740	Poly(A) enrichment
BmRV1	1450	1500	142.54	Adult Male a	SRR3111501	SRX1539740	Poly(A) enrichment
BmRV1	1500	1550	180.96	Adult Male a	SRR3111501	SRX1539740	Poly(A) enrichment
BmRV1	1550	1600	245.34	Adult Male a	SRR3111501	SRX1539740	Poly(A) enrichment
BmRV1	1600	1650	236.68	Adult Male a	SRR3111501	SRX1539740	Poly(A) enrichment
BmRV1	1650	1700	203.12	Adult Male a	SRR3111501	SRX1539740	Poly(A) enrichment
BmRV1	1700	1750	202.6	Adult Male a	SRR3111501	SRX1539740	Poly(A) enrichment
BmRV1	1750	1800	214.9	Adult Male a	SRR3111501	SRX1539740	Poly(A) enrichment
BmRV1	1800	1850	205.38	Adult Male a	SRR3111501	SRX1539740	Poly(A) enrichment
BmRV1	1850	1900	208.4	Adult Male a	SRR3111501	SRX1539740	Poly(A) enrichment
BmRV1	1900	1950	204.84	Adult Male a	SRR3111501	SRX1539740	Poly(A) enrichment
BmRV1	1950	2000	223.2	Adult Male a	SRR3111501	SRX1539740	Poly(A) enrichment
BmRV1	2000	2050	250.98	Adult Male a	SRR3111501	SRX1539740	Poly(A) enrichment
BmRV1	2050	2100	350.44	Adult Male a	SRR3111501	SRX1539740	Poly(A) enrichment
BmRV1	2100	2150	390.76	Adult Male a	SRR3111501	SRX1539740	Poly(A) enrichment
BmRV1	2150	2200	321.4	Adult Male a	SRR3111501	SRX1539740	Poly(A) enrichment
BmRV1	2200	2250	334.14	Adult Male a	SRR3111501	SRX1539740	Poly(A) enrichment
BmRV1	2250	2300	338.48	Adult Male a	SRR3111501	SRX1539740	Poly(A) enrichment
BmRV1	2300	2350	310.36	Adult Male a	SRR3111501	SRX1539740	Poly(A) enrichment
BmRV1	2350	2400	313.26	Adult Male a	SRR3111501	SRX1539740	Poly(A) enrichment
BmRV1	2400	2450	290.24	Adult Male a	SRR3111501	SRX1539740	Poly(A) enrichment
BmRV1	2450	2500	265.3	Adult Male a	SRR3111501	SRX1539740	Poly(A) enrichment
BmRV1	2500	2550	265.92	Adult Male a	SRR3111501	SRX1539740	Poly(A) enrichment
BmRV1	2550	2600	255.7	Adult Male a	SRR3111501	SRX1539740	Poly(A) enrichment
BmRV1	2600	2650	266.76	Adult Male a	SRR3111501	SRX1539740	Poly(A) enrichment
BmRV1	2650	2700	238.64	Adult Male a	SRR3111501	SRX1539740	Poly(A) enrichment
BmRV1	2700	2750	206.48	Adult Male a	SRR3111501	SRX1539740	Poly(A) enrichment
BmRV1	2750	2800	220.36	Adult Male a	SRR3111501	SRX1539740	Poly(A) enrichment
BmRV1	2800	2850	226.46	Adult Male a	SRR3111501	SRX1539740	Poly(A) enrichment
BmRV1	2850	2900	192.56	Adult Male a	SRR3111501	SRX1539740	Poly(A) enrichment
BmRV1	2900	2950	182.44	Adult Male a	SRR3111501	SRX1539740	Poly(A) enrichment
BmRV1	2950	3000	179.04	Adult Male a	SRR3111501	SRX1539740	Poly(A) enrichment
BmRV1	3000	3050	197.34	Adult Male a	SRR3111501	SRX1539740	Poly(A) enrichment
BmRV1	3050	3100	201.84	Adult Male a	SRR3111501	SRX1539740	Poly(A) enrichment
BmRV1	3100	3150	185.84	Adult Male a	SRR3111501	SRX1539740	Poly(A) enrichment
BmRV1	3150	3200	203.26	Adult Male a	SRR3111501	SRX1539740	Poly(A) enrichment
BmRV1	3200	3250	232.4	Adult Male a	SRR3111501	SRX1539740	Poly(A) enrichment
BmRV1	3250	3300	203.66	Adult Male a	SRR3111501	SRX1539740	Poly(A) enrichment
BmRV1	3300	3350	180.76	Adult Male a	SRR3111501	SRX1539740	Poly(A) enrichment
BmRV1	3350	3400	212.28	Adult Male a	SRR3111501	SRX1539740	Poly(A) enrichment
BmRV1	3400	3450	227.6	Adult Male a	SRR3111501	SRX1539740	Poly(A) enrichment
BmRV1	3450	3500	216.1	Adult Male a	SRR3111501	SRX1539740	Poly(A) enrichment
BmRV1	3500	3550	212	Adult Male a	SRR3111501	SRX1539740	Poly(A) enrichment
BmRV1	3550	3600	223.4	Adult Male a	SRR3111501	SRX1539740	Poly(A) enrichment
BmRV1	3600	3650	254.16	Adult Male a	SRR3111501	SRX1539740	Poly(A) enrichment
BmRV1	3650	3700	262.58	Adult Male a	SRR3111501	SRX1539740	Poly(A) enrichment
BmRV1	3700	3750	268.86	Adult Male a	SRR3111501	SRX1539740	Poly(A) enrichment
BmRV1	3750	3800	268.96	Adult Male a	SRR3111501	SRX1539740	Poly(A) enrichment
BmRV1	3800	3850	318.18	Adult Male a	SRR3111501	SRX1539740	Poly(A) enrichment
BmRV1	3850	3900	400.28	Adult Male a	SRR3111501	SRX1539740	Poly(A) enrichment
BmRV1	3900	3950	322.34	Adult Male a	SRR3111501	SRX1539740	Poly(A) enrichment
BmRV1	3950	4000	278.1	Adult Male a	SRR3111501	SRX1539740	Poly(A) enrichment
BmRV1	4000	4050	328.28	Adult Male a	SRR3111501	SRX1539740	Poly(A) enrichment
BmRV1	4050	4100	334.54	Adult Male a	SRR3111501	SRX1539740	Poly(A) enrichment
BmRV1	4100	4150	311.4	Adult Male a	SRR3111501	SRX1539740	Poly(A) enrichment
BmRV1	4150	4200	274.86	Adult Male a	SRR3111501	SRX1539740	Poly(A) enrichment
BmRV1	4200	4250	277.38	Adult Male a	SRR3111501	SRX1539740	Poly(A) enrichment
BmRV1	4250	4300	281.36	Adult Male a	SRR3111501	SRX1539740	Poly(A) enrichment
BmRV1	4300	4350	286.48	Adult Male a	SRR3111501	SRX1539740	Poly(A) enrichment
BmRV1	4350	4400	267.24	Adult Male a	SRR3111501	SRX1539740	Poly(A) enrichment
BmRV1	4400	4450	251.6	Adult Male a	SRR3111501	SRX1539740	Poly(A) enrichment
BmRV1	4450	4500	271.44	Adult Male a	SRR3111501	SRX1539740	Poly(A) enrichment
BmRV1	4500	4550	285.38	Adult Male a	SRR3111501	SRX1539740	Poly(A) enrichment
BmRV1	4550	4600	268.1	Adult Male a	SRR3111501	SRX1539740	Poly(A) enrichment
BmRV1	4600	4650	226.74	Adult Male a	SRR3111501	SRX1539740	Poly(A) enrichment
BmRV1	4650	4700	230.72	Adult Male a	SRR3111501	SRX1539740	Poly(A) enrichment
BmRV1	4700	4750	247.42	Adult Male a	SRR3111501	SRX1539740	Poly(A) enrichment
BmRV1	4750	4800	270.14	Adult Male a	SRR3111501	SRX1539740	Poly(A) enrichment
BmRV1	4800	4850	259.44	Adult Male a	SRR3111501	SRX1539740	Poly(A) enrichment
BmRV1	4850	4900	219.86	Adult Male a	SRR3111501	SRX1539740	Poly(A) enrichment
BmRV1	4900	4950	250.72	Adult Male a	SRR3111501	SRX1539740	Poly(A) enrichment
BmRV1	4950	5000	253.96	Adult Male a	SRR3111501	SRX1539740	Poly(A) enrichment
BmRV1	5000	5050	233.68	Adult Male a	SRR3111501	SRX1539740	Poly(A) enrichment
BmRV1	5050	5100	300.06	Adult Male a	SRR3111501	SRX1539740	Poly(A) enrichment
BmRV1	5100	5150	336.06	Adult Male a	SRR3111501	SRX1539740	Poly(A) enrichment
BmRV1	5150	5200	280.14	Adult Male a	SRR3111501	SRX1539740	Poly(A) enrichment
BmRV1	5200	5250	315.52	Adult Male a	SRR3111501	SRX1539740	Poly(A) enrichment
BmRV1	5250	5300	298.3	Adult Male a	SRR3111501	SRX1539740	Poly(A) enrichment
BmRV1	5300	5350	264.58	Adult Male a	SRR3111501	SRX1539740	Poly(A) enrichment
BmRV1	5350	5400	308	Adult Male a	SRR3111501	SRX1539740	Poly(A) enrichment
BmRV1	5400	5450	247.3	Adult Male a	SRR3111501	SRX1539740	Poly(A) enrichment
BmRV1	5450	5500	239.94	Adult Male a	SRR3111501	SRX1539740	Poly(A) enrichment
BmRV1	5500	5550	278.18	Adult Male a	SRR3111501	SRX1539740	Poly(A) enrichment
BmRV1	5550	5600	291.9	Adult Male a	SRR3111501	SRX1539740	Poly(A) enrichment
BmRV1	5600	5650	255.46	Adult Male a	SRR3111501	SRX1539740	Poly(A) enrichment
BmRV1	5650	5700	251.7	Adult Male a	SRR3111501	SRX1539740	Poly(A) enrichment
BmRV1	5700	5750	300.18	Adult Male a	SRR3111501	SRX1539740	Poly(A) enrichment
BmRV1	5750	5800	281.52	Adult Male a	SRR3111501	SRX1539740	Poly(A) enrichment
BmRV1	5800	5850	235.42	Adult Male a	SRR3111501	SRX1539740	Poly(A) enrichment
BmRV1	5850	5900	219.24	Adult Male a	SRR3111501	SRX1539740	Poly(A) enrichment
BmRV1	5900	5950	263.44	Adult Male a	SRR3111501	SRX1539740	Poly(A) enrichment
BmRV1	5950	6000	292.7	Adult Male a	SRR3111501	SRX1539740	Poly(A) enrichment
BmRV1	6000	6050	256.5	Adult Male a	SRR3111501	SRX1539740	Poly(A) enrichment
BmRV1	6050	6100	299.24	Adult Male a	SRR3111501	SRX1539740	Poly(A) enrichment
BmRV1	6100	6150	341.42	Adult Male a	SRR3111501	SRX1539740	Poly(A) enrichment
BmRV1	6150	6200	322.26	Adult Male a	SRR3111501	SRX1539740	Poly(A) enrichment
BmRV1	6200	6250	329.7	Adult Male a	SRR3111501	SRX1539740	Poly(A) enrichment
BmRV1	6250	6300	345.9	Adult Male a	SRR3111501	SRX1539740	Poly(A) enrichment
BmRV1	6300	6350	298.82	Adult Male a	SRR3111501	SRX1539740	Poly(A) enrichment
BmRV1	6350	6400	284.28	Adult Male a	SRR3111501	SRX1539740	Poly(A) enrichment
BmRV1	6400	6450	323.34	Adult Male a	SRR3111501	SRX1539740	Poly(A) enrichment
BmRV1	6450	6500	345.7	Adult Male a	SRR3111501	SRX1539740	Poly(A) enrichment
BmRV1	6500	6550	358.4	Adult Male a	SRR3111501	SRX1539740	Poly(A) enrichment
BmRV1	6550	6600	376.02	Adult Male a	SRR3111501	SRX1539740	Poly(A) enrichment
BmRV1	6600	6650	339.72	Adult Male a	SRR3111501	SRX1539740	Poly(A) enrichment
BmRV1	6650	6700	302.74	Adult Male a	SRR3111501	SRX1539740	Poly(A) enrichment
BmRV1	6700	6750	357.58	Adult Male a	SRR3111501	SRX1539740	Poly(A) enrichment
BmRV1	6750	6800	355.72	Adult Male a	SRR3111501	SRX1539740	Poly(A) enrichment
BmRV1	6800	6850	315.7	Adult Male a	SRR3111501	SRX1539740	Poly(A) enrichment
BmRV1	6850	6900	266.42	Adult Male a	SRR3111501	SRX1539740	Poly(A) enrichment
BmRV1	6900	6950	265.16	Adult Male a	SRR3111501	SRX1539740	Poly(A) enrichment
BmRV1	6950	7000	295.74	Adult Male a	SRR3111501	SRX1539740	Poly(A) enrichment
BmRV1	7000	7050	283.36	Adult Male a	SRR3111501	SRX1539740	Poly(A) enrichment
BmRV1	7050	7100	279.22	Adult Male a	SRR3111501	SRX1539740	Poly(A) enrichment
BmRV1	7100	7150	297.24	Adult Male a	SRR3111501	SRX1539740	Poly(A) enrichment
BmRV1	7150	7200	273.34	Adult Male a	SRR3111501	SRX1539740	Poly(A) enrichment
BmRV1	7200	7250	283.24	Adult Male a	SRR3111501	SRX1539740	Poly(A) enrichment
BmRV1	7250	7300	347.16	Adult Male a	SRR3111501	SRX1539740	Poly(A) enrichment
BmRV1	7300	7350	344.58	Adult Male a	SRR3111501	SRX1539740	Poly(A) enrichment
BmRV1	7350	7400	378.44	Adult Male a	SRR3111501	SRX1539740	Poly(A) enrichment
BmRV1	7400	7450	401.36	Adult Male a	SRR3111501	SRX1539740	Poly(A) enrichment
BmRV1	7450	7500	406.86	Adult Male a	SRR3111501	SRX1539740	Poly(A) enrichment
BmRV1	7500	7550	394.78	Adult Male a	SRR3111501	SRX1539740	Poly(A) enrichment
BmRV1	7550	7600	263.46	Adult Male a	SRR3111501	SRX1539740	Poly(A) enrichment
BmRV1	7600	7650	240.28	Adult Male a	SRR3111501	SRX1539740	Poly(A) enrichment
BmRV1	7650	7700	248.38	Adult Male a	SRR3111501	SRX1539740	Poly(A) enrichment
BmRV1	7700	7750	126.44	Adult Male a	SRR3111501	SRX1539740	Poly(A) enrichment
BmRV1	7750	7800	43.78	Adult Male a	SRR3111501	SRX1539740	Poly(A) enrichment
BmRV1	7800	7829	13.24	Adult Male a	SRR3111501	SRX1539740	Poly(A) enrichment
BmRV1	0	50	28.38	Embryos a	SRR3111507	SRX1539746	Poly(A) enrichment
BmRV1	50	100	85.52	Embryos a	SRR3111507	SRX1539746	Poly(A) enrichment
BmRV1	100	150	77.3	Embryos a	SRR3111507	SRX1539746	Poly(A) enrichment
BmRV1	150	200	57.32	Embryos a	SRR3111507	SRX1539746	Poly(A) enrichment
BmRV1	200	250	66.22	Embryos a	SRR3111507	SRX1539746	Poly(A) enrichment
BmRV1	250	300	79	Embryos a	SRR3111507	SRX1539746	Poly(A) enrichment
BmRV1	300	350	71.9	Embryos a	SRR3111507	SRX1539746	Poly(A) enrichment
BmRV1	350	400	48.28	Embryos a	SRR3111507	SRX1539746	Poly(A) enrichment
BmRV1	400	450	63.08	Embryos a	SRR3111507	SRX1539746	Poly(A) enrichment
BmRV1	450	500	81.44	Embryos a	SRR3111507	SRX1539746	Poly(A) enrichment
BmRV1	500	550	74.42	Embryos a	SRR3111507	SRX1539746	Poly(A) enrichment
BmRV1	550	600	73.42	Embryos a	SRR3111507	SRX1539746	Poly(A) enrichment
BmRV1	600	650	76.34	Embryos a	SRR3111507	SRX1539746	Poly(A) enrichment
BmRV1	650	700	72.02	Embryos a	SRR3111507	SRX1539746	Poly(A) enrichment
BmRV1	700	750	83.5	Embryos a	SRR3111507	SRX1539746	Poly(A) enrichment
BmRV1	750	800	77.22	Embryos a	SRR3111507	SRX1539746	Poly(A) enrichment
BmRV1	800	850	60.74	Embryos a	SRR3111507	SRX1539746	Poly(A) enrichment
BmRV1	850	900	59.62	Embryos a	SRR3111507	SRX1539746	Poly(A) enrichment
BmRV1	900	950	66.72	Embryos a	SRR3111507	SRX1539746	Poly(A) enrichment
BmRV1	950	1000	71.52	Embryos a	SRR3111507	SRX1539746	Poly(A) enrichment
BmRV1	1000	1050	64.74	Embryos a	SRR3111507	SRX1539746	Poly(A) enrichment
BmRV1	1050	1100	50.38	Embryos a	SRR3111507	SRX1539746	Poly(A) enrichment
BmRV1	1100	1150	66.36	Embryos a	SRR3111507	SRX1539746	Poly(A) enrichment
BmRV1	1150	1200	88.24	Embryos a	SRR3111507	SRX1539746	Poly(A) enrichment
BmRV1	1200	1250	77.12	Embryos a	SRR3111507	SRX1539746	Poly(A) enrichment
BmRV1	1250	1300	63.06	Embryos a	SRR3111507	SRX1539746	Poly(A) enrichment
BmRV1	1300	1350	65.54	Embryos a	SRR3111507	SRX1539746	Poly(A) enrichment
BmRV1	1350	1400	67.32	Embryos a	SRR3111507	SRX1539746	Poly(A) enrichment
BmRV1	1400	1450	55.16	Embryos a	SRR3111507	SRX1539746	Poly(A) enrichment
BmRV1	1450	1500	45.34	Embryos a	SRR3111507	SRX1539746	Poly(A) enrichment
BmRV1	1500	1550	53.62	Embryos a	SRR3111507	SRX1539746	Poly(A) enrichment
BmRV1	1550	1600	72.76	Embryos a	SRR3111507	SRX1539746	Poly(A) enrichment
BmRV1	1600	1650	70.04	Embryos a	SRR3111507	SRX1539746	Poly(A) enrichment
BmRV1	1650	1700	58.84	Embryos a	SRR3111507	SRX1539746	Poly(A) enrichment
BmRV1	1700	1750	60.9	Embryos a	SRR3111507	SRX1539746	Poly(A) enrichment
BmRV1	1750	1800	57.02	Embryos a	SRR3111507	SRX1539746	Poly(A) enrichment
BmRV1	1800	1850	51.54	Embryos a	SRR3111507	SRX1539746	Poly(A) enrichment
BmRV1	1850	1900	66.32	Embryos a	SRR3111507	SRX1539746	Poly(A) enrichment
BmRV1	1900	1950	79.76	Embryos a	SRR3111507	SRX1539746	Poly(A) enrichment
BmRV1	1950	2000	62.32	Embryos a	SRR3111507	SRX1539746	Poly(A) enrichment
BmRV1	2000	2050	59.3	Embryos a	SRR3111507	SRX1539746	Poly(A) enrichment
BmRV1	2050	2100	106.42	Embryos a	SRR3111507	SRX1539746	Poly(A) enrichment
BmRV1	2100	2150	121.28	Embryos a	SRR3111507	SRX1539746	Poly(A) enrichment
BmRV1	2150	2200	87.26	Embryos a	SRR3111507	SRX1539746	Poly(A) enrichment
BmRV1	2200	2250	90.36	Embryos a	SRR3111507	SRX1539746	Poly(A) enrichment
BmRV1	2250	2300	99.2	Embryos a	SRR3111507	SRX1539746	Poly(A) enrichment
BmRV1	2300	2350	100.14	Embryos a	SRR3111507	SRX1539746	Poly(A) enrichment
BmRV1	2350	2400	102.32	Embryos a	SRR3111507	SRX1539746	Poly(A) enrichment
BmRV1	2400	2450	95.14	Embryos a	SRR3111507	SRX1539746	Poly(A) enrichment
BmRV1	2450	2500	77.86	Embryos a	SRR3111507	SRX1539746	Poly(A) enrichment
BmRV1	2500	2550	73.22	Embryos a	SRR3111507	SRX1539746	Poly(A) enrichment
BmRV1	2550	2600	81.9	Embryos a	SRR3111507	SRX1539746	Poly(A) enrichment
BmRV1	2600	2650	91.64	Embryos a	SRR3111507	SRX1539746	Poly(A) enrichment
BmRV1	2650	2700	76.34	Embryos a	SRR3111507	SRX1539746	Poly(A) enrichment
BmRV1	2700	2750	62.5	Embryos a	SRR3111507	SRX1539746	Poly(A) enrichment
BmRV1	2750	2800	75.52	Embryos a	SRR3111507	SRX1539746	Poly(A) enrichment
BmRV1	2800	2850	83.2	Embryos a	SRR3111507	SRX1539746	Poly(A) enrichment
BmRV1	2850	2900	65.32	Embryos a	SRR3111507	SRX1539746	Poly(A) enrichment
BmRV1	2900	2950	55.96	Embryos a	SRR3111507	SRX1539746	Poly(A) enrichment
BmRV1	2950	3000	55.2	Embryos a	SRR3111507	SRX1539746	Poly(A) enrichment
BmRV1	3000	3050	66.56	Embryos a	SRR3111507	SRX1539746	Poly(A) enrichment
BmRV1	3050	3100	66.2	Embryos a	SRR3111507	SRX1539746	Poly(A) enrichment
BmRV1	3100	3150	56.42	Embryos a	SRR3111507	SRX1539746	Poly(A) enrichment
BmRV1	3150	3200	68.48	Embryos a	SRR3111507	SRX1539746	Poly(A) enrichment
BmRV1	3200	3250	85.9	Embryos a	SRR3111507	SRX1539746	Poly(A) enrichment
BmRV1	3250	3300	75.46	Embryos a	SRR3111507	SRX1539746	Poly(A) enrichment
BmRV1	3300	3350	63.24	Embryos a	SRR3111507	SRX1539746	Poly(A) enrichment
BmRV1	3350	3400	75.76	Embryos a	SRR3111507	SRX1539746	Poly(A) enrichment
BmRV1	3400	3450	67.08	Embryos a	SRR3111507	SRX1539746	Poly(A) enrichment
BmRV1	3450	3500	52.06	Embryos a	SRR3111507	SRX1539746	Poly(A) enrichment
BmRV1	3500	3550	61.46	Embryos a	SRR3111507	SRX1539746	Poly(A) enrichment
BmRV1	3550	3600	70.22	Embryos a	SRR3111507	SRX1539746	Poly(A) enrichment
BmRV1	3600	3650	81.66	Embryos a	SRR3111507	SRX1539746	Poly(A) enrichment
BmRV1	3650	3700	78.44	Embryos a	SRR3111507	SRX1539746	Poly(A) enrichment
BmRV1	3700	3750	82.34	Embryos a	SRR3111507	SRX1539746	Poly(A) enrichment
BmRV1	3750	3800	91.72	Embryos a	SRR3111507	SRX1539746	Poly(A) enrichment
BmRV1	3800	3850	116.32	Embryos a	SRR3111507	SRX1539746	Poly(A) enrichment
BmRV1	3850	3900	144.46	Embryos a	SRR3111507	SRX1539746	Poly(A) enrichment
BmRV1	3900	3950	115.48	Embryos a	SRR3111507	SRX1539746	Poly(A) enrichment
BmRV1	3950	4000	100	Embryos a	SRR3111507	SRX1539746	Poly(A) enrichment
BmRV1	4000	4050	120.24	Embryos a	SRR3111507	SRX1539746	Poly(A) enrichment
BmRV1	4050	4100	116.16	Embryos a	SRR3111507	SRX1539746	Poly(A) enrichment
BmRV1	4100	4150	94.4	Embryos a	SRR3111507	SRX1539746	Poly(A) enrichment
BmRV1	4150	4200	87.54	Embryos a	SRR3111507	SRX1539746	Poly(A) enrichment
BmRV1	4200	4250	95.24	Embryos a	SRR3111507	SRX1539746	Poly(A) enrichment
BmRV1	4250	4300	88.42	Embryos a	SRR3111507	SRX1539746	Poly(A) enrichment
BmRV1	4300	4350	88.92	Embryos a	SRR3111507	SRX1539746	Poly(A) enrichment
BmRV1	4350	4400	91.7	Embryos a	SRR3111507	SRX1539746	Poly(A) enrichment
BmRV1	4400	4450	94.32	Embryos a	SRR3111507	SRX1539746	Poly(A) enrichment
BmRV1	4450	4500	90.56	Embryos a	SRR3111507	SRX1539746	Poly(A) enrichment
BmRV1	4500	4550	91.38	Embryos a	SRR3111507	SRX1539746	Poly(A) enrichment
BmRV1	4550	4600	95.28	Embryos a	SRR3111507	SRX1539746	Poly(A) enrichment
BmRV1	4600	4650	83.92	Embryos a	SRR3111507	SRX1539746	Poly(A) enrichment
BmRV1	4650	4700	82.34	Embryos a	SRR3111507	SRX1539746	Poly(A) enrichment
BmRV1	4700	4750	89.88	Embryos a	SRR3111507	SRX1539746	Poly(A) enrichment
BmRV1	4750	4800	100.78	Embryos a	SRR3111507	SRX1539746	Poly(A) enrichment
BmRV1	4800	4850	86.38	Embryos a	SRR3111507	SRX1539746	Poly(A) enrichment
BmRV1	4850	4900	70.94	Embryos a	SRR3111507	SRX1539746	Poly(A) enrichment
BmRV1	4900	4950	74.44	Embryos a	SRR3111507	SRX1539746	Poly(A) enrichment
BmRV1	4950	5000	85.04	Embryos a	SRR3111507	SRX1539746	Poly(A) enrichment
BmRV1	5000	5050	84.34	Embryos a	SRR3111507	SRX1539746	Poly(A) enrichment
BmRV1	5050	5100	89.02	Embryos a	SRR3111507	SRX1539746	Poly(A) enrichment
BmRV1	5100	5150	93.46	Embryos a	SRR3111507	SRX1539746	Poly(A) enrichment
BmRV1	5150	5200	92.86	Embryos a	SRR3111507	SRX1539746	Poly(A) enrichment
BmRV1	5200	5250	104.76	Embryos a	SRR3111507	SRX1539746	Poly(A) enrichment
BmRV1	5250	5300	95.84	Embryos a	SRR3111507	SRX1539746	Poly(A) enrichment
BmRV1	5300	5350	84.06	Embryos a	SRR3111507	SRX1539746	Poly(A) enrichment
BmRV1	5350	5400	94.88	Embryos a	SRR3111507	SRX1539746	Poly(A) enrichment
BmRV1	5400	5450	85.68	Embryos a	SRR3111507	SRX1539746	Poly(A) enrichment
BmRV1	5450	5500	85.76	Embryos a	SRR3111507	SRX1539746	Poly(A) enrichment
BmRV1	5500	5550	85.08	Embryos a	SRR3111507	SRX1539746	Poly(A) enrichment
BmRV1	5550	5600	89.66	Embryos a	SRR3111507	SRX1539746	Poly(A) enrichment
BmRV1	5600	5650	87.84	Embryos a	SRR3111507	SRX1539746	Poly(A) enrichment
BmRV1	5650	5700	83.5	Embryos a	SRR3111507	SRX1539746	Poly(A) enrichment
BmRV1	5700	5750	90.88	Embryos a	SRR3111507	SRX1539746	Poly(A) enrichment
BmRV1	5750	5800	87.76	Embryos a	SRR3111507	SRX1539746	Poly(A) enrichment
BmRV1	5800	5850	81.02	Embryos a	SRR3111507	SRX1539746	Poly(A) enrichment
BmRV1	5850	5900	68.06	Embryos a	SRR3111507	SRX1539746	Poly(A) enrichment
BmRV1	5900	5950	67.62	Embryos a	SRR3111507	SRX1539746	Poly(A) enrichment
BmRV1	5950	6000	75.14	Embryos a	SRR3111507	SRX1539746	Poly(A) enrichment
BmRV1	6000	6050	79.72	Embryos a	SRR3111507	SRX1539746	Poly(A) enrichment
BmRV1	6050	6100	101.44	Embryos a	SRR3111507	SRX1539746	Poly(A) enrichment
BmRV1	6100	6150	105.18	Embryos a	SRR3111507	SRX1539746	Poly(A) enrichment
BmRV1	6150	6200	91.88	Embryos a	SRR3111507	SRX1539746	Poly(A) enrichment
BmRV1	6200	6250	101.56	Embryos a	SRR3111507	SRX1539746	Poly(A) enrichment
BmRV1	6250	6300	108.42	Embryos a	SRR3111507	SRX1539746	Poly(A) enrichment
BmRV1	6300	6350	98.32	Embryos a	SRR3111507	SRX1539746	Poly(A) enrichment
BmRV1	6350	6400	102.16	Embryos a	SRR3111507	SRX1539746	Poly(A) enrichment
BmRV1	6400	6450	108.76	Embryos a	SRR3111507	SRX1539746	Poly(A) enrichment
BmRV1	6450	6500	112.78	Embryos a	SRR3111507	SRX1539746	Poly(A) enrichment
BmRV1	6500	6550	115.68	Embryos a	SRR3111507	SRX1539746	Poly(A) enrichment
BmRV1	6550	6600	127.74	Embryos a	SRR3111507	SRX1539746	Poly(A) enrichment
BmRV1	6600	6650	109.36	Embryos a	SRR3111507	SRX1539746	Poly(A) enrichment
BmRV1	6650	6700	103.96	Embryos a	SRR3111507	SRX1539746	Poly(A) enrichment
BmRV1	6700	6750	124.42	Embryos a	SRR3111507	SRX1539746	Poly(A) enrichment
BmRV1	6750	6800	114	Embryos a	SRR3111507	SRX1539746	Poly(A) enrichment
BmRV1	6800	6850	101.7	Embryos a	SRR3111507	SRX1539746	Poly(A) enrichment
BmRV1	6850	6900	92.36	Embryos a	SRR3111507	SRX1539746	Poly(A) enrichment
BmRV1	6900	6950	99.54	Embryos a	SRR3111507	SRX1539746	Poly(A) enrichment
BmRV1	6950	7000	91.1	Embryos a	SRR3111507	SRX1539746	Poly(A) enrichment
BmRV1	7000	7050	69.62	Embryos a	SRR3111507	SRX1539746	Poly(A) enrichment
BmRV1	7050	7100	67.14	Embryos a	SRR3111507	SRX1539746	Poly(A) enrichment
BmRV1	7100	7150	81.76	Embryos a	SRR3111507	SRX1539746	Poly(A) enrichment
BmRV1	7150	7200	131.08	Embryos a	SRR3111507	SRX1539746	Poly(A) enrichment
BmRV1	7200	7250	403.1	Embryos a	SRR3111507	SRX1539746	Poly(A) enrichment
BmRV1	7250	7300	483.2	Embryos a	SRR3111507	SRX1539746	Poly(A) enrichment
BmRV1	7300	7350	353.22	Embryos a	SRR3111507	SRX1539746	Poly(A) enrichment
BmRV1	7350	7400	423.78	Embryos a	SRR3111507	SRX1539746	Poly(A) enrichment
BmRV1	7400	7450	510.06	Embryos a	SRR3111507	SRX1539746	Poly(A) enrichment
BmRV1	7450	7500	536.9	Embryos a	SRR3111507	SRX1539746	Poly(A) enrichment
BmRV1	7500	7550	479.64	Embryos a	SRR3111507	SRX1539746	Poly(A) enrichment
BmRV1	7550	7600	297.02	Embryos a	SRR3111507	SRX1539746	Poly(A) enrichment
BmRV1	7600	7650	249.28	Embryos a	SRR3111507	SRX1539746	Poly(A) enrichment
BmRV1	7650	7700	256.02	Embryos a	SRR3111507	SRX1539746	Poly(A) enrichment
BmRV1	7700	7750	131.1	Embryos a	SRR3111507	SRX1539746	Poly(A) enrichment
BmRV1	7750	7800	37.68	Embryos a	SRR3111507	SRX1539746	Poly(A) enrichment
BmRV1	7800	7829	12.55	Embryos a	SRR3111507	SRX1539746	Poly(A) enrichment
BmRV1	0	50	25.6	Embryos b	SRR3111512	SRX1539751	Poly(A) enrichment
BmRV1	50	100	71.12	Embryos b	SRR3111512	SRX1539751	Poly(A) enrichment
BmRV1	100	150	70.04	Embryos b	SRR3111512	SRX1539751	Poly(A) enrichment
BmRV1	150	200	58.06	Embryos b	SRR3111512	SRX1539751	Poly(A) enrichment
BmRV1	200	250	58.7	Embryos b	SRR3111512	SRX1539751	Poly(A) enrichment
BmRV1	250	300	69.06	Embryos b	SRR3111512	SRX1539751	Poly(A) enrichment
BmRV1	300	350	59.1	Embryos b	SRR3111512	SRX1539751	Poly(A) enrichment
BmRV1	350	400	46.56	Embryos b	SRR3111512	SRX1539751	Poly(A) enrichment
BmRV1	400	450	60.26	Embryos b	SRR3111512	SRX1539751	Poly(A) enrichment
BmRV1	450	500	61.12	Embryos b	SRR3111512	SRX1539751	Poly(A) enrichment
BmRV1	500	550	53.64	Embryos b	SRR3111512	SRX1539751	Poly(A) enrichment
BmRV1	550	600	45.28	Embryos b	SRR3111512	SRX1539751	Poly(A) enrichment
BmRV1	600	650	55.14	Embryos b	SRR3111512	SRX1539751	Poly(A) enrichment
BmRV1	650	700	64.98	Embryos b	SRR3111512	SRX1539751	Poly(A) enrichment
BmRV1	700	750	64.56	Embryos b	SRR3111512	SRX1539751	Poly(A) enrichment
BmRV1	750	800	59.02	Embryos b	SRR3111512	SRX1539751	Poly(A) enrichment
BmRV1	800	850	47.16	Embryos b	SRR3111512	SRX1539751	Poly(A) enrichment
BmRV1	850	900	47.16	Embryos b	SRR3111512	SRX1539751	Poly(A) enrichment
BmRV1	900	950	60	Embryos b	SRR3111512	SRX1539751	Poly(A) enrichment
BmRV1	950	1000	61.7	Embryos b	SRR3111512	SRX1539751	Poly(A) enrichment
BmRV1	1000	1050	61.56	Embryos b	SRR3111512	SRX1539751	Poly(A) enrichment
BmRV1	1050	1100	50.72	Embryos b	SRR3111512	SRX1539751	Poly(A) enrichment
BmRV1	1100	1150	44.82	Embryos b	SRR3111512	SRX1539751	Poly(A) enrichment
BmRV1	1150	1200	53.5	Embryos b	SRR3111512	SRX1539751	Poly(A) enrichment
BmRV1	1200	1250	49.04	Embryos b	SRR3111512	SRX1539751	Poly(A) enrichment
BmRV1	1250	1300	38.06	Embryos b	SRR3111512	SRX1539751	Poly(A) enrichment
BmRV1	1300	1350	41.12	Embryos b	SRR3111512	SRX1539751	Poly(A) enrichment
BmRV1	1350	1400	47.16	Embryos b	SRR3111512	SRX1539751	Poly(A) enrichment
BmRV1	1400	1450	40.32	Embryos b	SRR3111512	SRX1539751	Poly(A) enrichment
BmRV1	1450	1500	34.86	Embryos b	SRR3111512	SRX1539751	Poly(A) enrichment
BmRV1	1500	1550	48.1	Embryos b	SRR3111512	SRX1539751	Poly(A) enrichment
BmRV1	1550	1600	63.38	Embryos b	SRR3111512	SRX1539751	Poly(A) enrichment
BmRV1	1600	1650	63.34	Embryos b	SRR3111512	SRX1539751	Poly(A) enrichment
BmRV1	1650	1700	50.38	Embryos b	SRR3111512	SRX1539751	Poly(A) enrichment
BmRV1	1700	1750	59.34	Embryos b	SRR3111512	SRX1539751	Poly(A) enrichment
BmRV1	1750	1800	67.84	Embryos b	SRR3111512	SRX1539751	Poly(A) enrichment
BmRV1	1800	1850	62.94	Embryos b	SRR3111512	SRX1539751	Poly(A) enrichment
BmRV1	1850	1900	55.1	Embryos b	SRR3111512	SRX1539751	Poly(A) enrichment
BmRV1	1900	1950	57.04	Embryos b	SRR3111512	SRX1539751	Poly(A) enrichment
BmRV1	1950	2000	69.68	Embryos b	SRR3111512	SRX1539751	Poly(A) enrichment
BmRV1	2000	2050	70.62	Embryos b	SRR3111512	SRX1539751	Poly(A) enrichment
BmRV1	2050	2100	94.48	Embryos b	SRR3111512	SRX1539751	Poly(A) enrichment
BmRV1	2100	2150	98.44	Embryos b	SRR3111512	SRX1539751	Poly(A) enrichment
BmRV1	2150	2200	87.64	Embryos b	SRR3111512	SRX1539751	Poly(A) enrichment
BmRV1	2200	2250	85.78	Embryos b	SRR3111512	SRX1539751	Poly(A) enrichment
BmRV1	2250	2300	92.62	Embryos b	SRR3111512	SRX1539751	Poly(A) enrichment
BmRV1	2300	2350	88.66	Embryos b	SRR3111512	SRX1539751	Poly(A) enrichment
BmRV1	2350	2400	85.02	Embryos b	SRR3111512	SRX1539751	Poly(A) enrichment
BmRV1	2400	2450	86.84	Embryos b	SRR3111512	SRX1539751	Poly(A) enrichment
BmRV1	2450	2500	71.88	Embryos b	SRR3111512	SRX1539751	Poly(A) enrichment
BmRV1	2500	2550	67.06	Embryos b	SRR3111512	SRX1539751	Poly(A) enrichment
BmRV1	2550	2600	71.7	Embryos b	SRR3111512	SRX1539751	Poly(A) enrichment
BmRV1	2600	2650	77.3	Embryos b	SRR3111512	SRX1539751	Poly(A) enrichment
BmRV1	2650	2700	64.84	Embryos b	SRR3111512	SRX1539751	Poly(A) enrichment
BmRV1	2700	2750	47.56	Embryos b	SRR3111512	SRX1539751	Poly(A) enrichment
BmRV1	2750	2800	61.28	Embryos b	SRR3111512	SRX1539751	Poly(A) enrichment
BmRV1	2800	2850	66.64	Embryos b	SRR3111512	SRX1539751	Poly(A) enrichment
BmRV1	2850	2900	54.76	Embryos b	SRR3111512	SRX1539751	Poly(A) enrichment
BmRV1	2900	2950	50.72	Embryos b	SRR3111512	SRX1539751	Poly(A) enrichment
BmRV1	2950	3000	53.14	Embryos b	SRR3111512	SRX1539751	Poly(A) enrichment
BmRV1	3000	3050	62.18	Embryos b	SRR3111512	SRX1539751	Poly(A) enrichment
BmRV1	3050	3100	59.12	Embryos b	SRR3111512	SRX1539751	Poly(A) enrichment
BmRV1	3100	3150	47.72	Embryos b	SRR3111512	SRX1539751	Poly(A) enrichment
BmRV1	3150	3200	51.28	Embryos b	SRR3111512	SRX1539751	Poly(A) enrichment
BmRV1	3200	3250	67.66	Embryos b	SRR3111512	SRX1539751	Poly(A) enrichment
BmRV1	3250	3300	66.08	Embryos b	SRR3111512	SRX1539751	Poly(A) enrichment
BmRV1	3300	3350	51.24	Embryos b	SRR3111512	SRX1539751	Poly(A) enrichment
BmRV1	3350	3400	51.4	Embryos b	SRR3111512	SRX1539751	Poly(A) enrichment
BmRV1	3400	3450	62.42	Embryos b	SRR3111512	SRX1539751	Poly(A) enrichment
BmRV1	3450	3500	68.64	Embryos b	SRR3111512	SRX1539751	Poly(A) enrichment
BmRV1	3500	3550	67.9	Embryos b	SRR3111512	SRX1539751	Poly(A) enrichment
BmRV1	3550	3600	61.16	Embryos b	SRR3111512	SRX1539751	Poly(A) enrichment
BmRV1	3600	3650	61.58	Embryos b	SRR3111512	SRX1539751	Poly(A) enrichment
BmRV1	3650	3700	62.3	Embryos b	SRR3111512	SRX1539751	Poly(A) enrichment
BmRV1	3700	3750	66.14	Embryos b	SRR3111512	SRX1539751	Poly(A) enrichment
BmRV1	3750	3800	66.04	Embryos b	SRR3111512	SRX1539751	Poly(A) enrichment
BmRV1	3800	3850	79.18	Embryos b	SRR3111512	SRX1539751	Poly(A) enrichment
BmRV1	3850	3900	111.96	Embryos b	SRR3111512	SRX1539751	Poly(A) enrichment
BmRV1	3900	3950	91.22	Embryos b	SRR3111512	SRX1539751	Poly(A) enrichment
BmRV1	3950	4000	76.52	Embryos b	SRR3111512	SRX1539751	Poly(A) enrichment
BmRV1	4000	4050	93.28	Embryos b	SRR3111512	SRX1539751	Poly(A) enrichment
BmRV1	4050	4100	102.58	Embryos b	SRR3111512	SRX1539751	Poly(A) enrichment
BmRV1	4100	4150	84.8	Embryos b	SRR3111512	SRX1539751	Poly(A) enrichment
BmRV1	4150	4200	70.64	Embryos b	SRR3111512	SRX1539751	Poly(A) enrichment
BmRV1	4200	4250	81.04	Embryos b	SRR3111512	SRX1539751	Poly(A) enrichment
BmRV1	4250	4300	79.14	Embryos b	SRR3111512	SRX1539751	Poly(A) enrichment
BmRV1	4300	4350	68.98	Embryos b	SRR3111512	SRX1539751	Poly(A) enrichment
BmRV1	4350	4400	62.56	Embryos b	SRR3111512	SRX1539751	Poly(A) enrichment
BmRV1	4400	4450	73.86	Embryos b	SRR3111512	SRX1539751	Poly(A) enrichment
BmRV1	4450	4500	98.54	Embryos b	SRR3111512	SRX1539751	Poly(A) enrichment
BmRV1	4500	4550	86.52	Embryos b	SRR3111512	SRX1539751	Poly(A) enrichment
BmRV1	4550	4600	74.56	Embryos b	SRR3111512	SRX1539751	Poly(A) enrichment
BmRV1	4600	4650	70.3	Embryos b	SRR3111512	SRX1539751	Poly(A) enrichment
BmRV1	4650	4700	69.32	Embryos b	SRR3111512	SRX1539751	Poly(A) enrichment
BmRV1	4700	4750	72.1	Embryos b	SRR3111512	SRX1539751	Poly(A) enrichment
BmRV1	4750	4800	82.32	Embryos b	SRR3111512	SRX1539751	Poly(A) enrichment
BmRV1	4800	4850	77.52	Embryos b	SRR3111512	SRX1539751	Poly(A) enrichment
BmRV1	4850	4900	64.84	Embryos b	SRR3111512	SRX1539751	Poly(A) enrichment
BmRV1	4900	4950	74.44	Embryos b	SRR3111512	SRX1539751	Poly(A) enrichment
BmRV1	4950	5000	75.78	Embryos b	SRR3111512	SRX1539751	Poly(A) enrichment
BmRV1	5000	5050	67.4	Embryos b	SRR3111512	SRX1539751	Poly(A) enrichment
BmRV1	5050	5100	82.1	Embryos b	SRR3111512	SRX1539751	Poly(A) enrichment
BmRV1	5100	5150	101.64	Embryos b	SRR3111512	SRX1539751	Poly(A) enrichment
BmRV1	5150	5200	88.84	Embryos b	SRR3111512	SRX1539751	Poly(A) enrichment
BmRV1	5200	5250	108.68	Embryos b	SRR3111512	SRX1539751	Poly(A) enrichment
BmRV1	5250	5300	95.06	Embryos b	SRR3111512	SRX1539751	Poly(A) enrichment
BmRV1	5300	5350	56.74	Embryos b	SRR3111512	SRX1539751	Poly(A) enrichment
BmRV1	5350	5400	65.9	Embryos b	SRR3111512	SRX1539751	Poly(A) enrichment
BmRV1	5400	5450	58.28	Embryos b	SRR3111512	SRX1539751	Poly(A) enrichment
BmRV1	5450	5500	56.48	Embryos b	SRR3111512	SRX1539751	Poly(A) enrichment
BmRV1	5500	5550	59.74	Embryos b	SRR3111512	SRX1539751	Poly(A) enrichment
BmRV1	5550	5600	68.12	Embryos b	SRR3111512	SRX1539751	Poly(A) enrichment
BmRV1	5600	5650	66.32	Embryos b	SRR3111512	SRX1539751	Poly(A) enrichment
BmRV1	5650	5700	59.1	Embryos b	SRR3111512	SRX1539751	Poly(A) enrichment
BmRV1	5700	5750	66	Embryos b	SRR3111512	SRX1539751	Poly(A) enrichment
BmRV1	5750	5800	68.4	Embryos b	SRR3111512	SRX1539751	Poly(A) enrichment
BmRV1	5800	5850	67.4	Embryos b	SRR3111512	SRX1539751	Poly(A) enrichment
BmRV1	5850	5900	67.6	Embryos b	SRR3111512	SRX1539751	Poly(A) enrichment
BmRV1	5900	5950	64.86	Embryos b	SRR3111512	SRX1539751	Poly(A) enrichment
BmRV1	5950	6000	66.42	Embryos b	SRR3111512	SRX1539751	Poly(A) enrichment
BmRV1	6000	6050	70.24	Embryos b	SRR3111512	SRX1539751	Poly(A) enrichment
BmRV1	6050	6100	89	Embryos b	SRR3111512	SRX1539751	Poly(A) enrichment
BmRV1	6100	6150	94.22	Embryos b	SRR3111512	SRX1539751	Poly(A) enrichment
BmRV1	6150	6200	97.8	Embryos b	SRR3111512	SRX1539751	Poly(A) enrichment
BmRV1	6200	6250	121.82	Embryos b	SRR3111512	SRX1539751	Poly(A) enrichment
BmRV1	6250	6300	120.12	Embryos b	SRR3111512	SRX1539751	Poly(A) enrichment
BmRV1	6300	6350	91.06	Embryos b	SRR3111512	SRX1539751	Poly(A) enrichment
BmRV1	6350	6400	101.44	Embryos b	SRR3111512	SRX1539751	Poly(A) enrichment
BmRV1	6400	6450	119.32	Embryos b	SRR3111512	SRX1539751	Poly(A) enrichment
BmRV1	6450	6500	103.4	Embryos b	SRR3111512	SRX1539751	Poly(A) enrichment
BmRV1	6500	6550	100.06	Embryos b	SRR3111512	SRX1539751	Poly(A) enrichment
BmRV1	6550	6600	111.12	Embryos b	SRR3111512	SRX1539751	Poly(A) enrichment
BmRV1	6600	6650	89.7	Embryos b	SRR3111512	SRX1539751	Poly(A) enrichment
BmRV1	6650	6700	85.12	Embryos b	SRR3111512	SRX1539751	Poly(A) enrichment
BmRV1	6700	6750	117	Embryos b	SRR3111512	SRX1539751	Poly(A) enrichment
BmRV1	6750	6800	104.88	Embryos b	SRR3111512	SRX1539751	Poly(A) enrichment
BmRV1	6800	6850	90.64	Embryos b	SRR3111512	SRX1539751	Poly(A) enrichment
BmRV1	6850	6900	84.02	Embryos b	SRR3111512	SRX1539751	Poly(A) enrichment
BmRV1	6900	6950	83.12	Embryos b	SRR3111512	SRX1539751	Poly(A) enrichment
BmRV1	6950	7000	81.3	Embryos b	SRR3111512	SRX1539751	Poly(A) enrichment
BmRV1	7000	7050	70.6	Embryos b	SRR3111512	SRX1539751	Poly(A) enrichment
BmRV1	7050	7100	66.28	Embryos b	SRR3111512	SRX1539751	Poly(A) enrichment
BmRV1	7100	7150	74.12	Embryos b	SRR3111512	SRX1539751	Poly(A) enrichment
BmRV1	7150	7200	105.36	Embryos b	SRR3111512	SRX1539751	Poly(A) enrichment
BmRV1	7200	7250	281.06	Embryos b	SRR3111512	SRX1539751	Poly(A) enrichment
BmRV1	7250	7300	351.52	Embryos b	SRR3111512	SRX1539751	Poly(A) enrichment
BmRV1	7300	7350	272.18	Embryos b	SRR3111512	SRX1539751	Poly(A) enrichment
BmRV1	7350	7400	314.88	Embryos b	SRR3111512	SRX1539751	Poly(A) enrichment
BmRV1	7400	7450	378.32	Embryos b	SRR3111512	SRX1539751	Poly(A) enrichment
BmRV1	7450	7500	402.88	Embryos b	SRR3111512	SRX1539751	Poly(A) enrichment
BmRV1	7500	7550	381.36	Embryos b	SRR3111512	SRX1539751	Poly(A) enrichment
BmRV1	7550	7600	241.68	Embryos b	SRR3111512	SRX1539751	Poly(A) enrichment
BmRV1	7600	7650	185.3	Embryos b	SRR3111512	SRX1539751	Poly(A) enrichment
BmRV1	7650	7700	196.72	Embryos b	SRR3111512	SRX1539751	Poly(A) enrichment
BmRV1	7700	7750	107.9	Embryos b	SRR3111512	SRX1539751	Poly(A) enrichment
BmRV1	7750	7800	32.7	Embryos b	SRR3111512	SRX1539751	Poly(A) enrichment
BmRV1	7800	7829	7.07	Embryos b	SRR3111512	SRX1539751	Poly(A) enrichment
BmRV1	0	50	15.24	3 Dpi (mixed) a	SRR3111516	SRX1539755	Poly(A) enrichment
BmRV1	50	100	41.74	3 Dpi (mixed) a	SRR3111516	SRX1539755	Poly(A) enrichment
BmRV1	100	150	38.9	3 Dpi (mixed) a	SRR3111516	SRX1539755	Poly(A) enrichment
BmRV1	150	200	30.54	3 Dpi (mixed) a	SRR3111516	SRX1539755	Poly(A) enrichment
BmRV1	200	250	35.4	3 Dpi (mixed) a	SRR3111516	SRX1539755	Poly(A) enrichment
BmRV1	250	300	43.12	3 Dpi (mixed) a	SRR3111516	SRX1539755	Poly(A) enrichment
BmRV1	300	350	35.96	3 Dpi (mixed) a	SRR3111516	SRX1539755	Poly(A) enrichment
BmRV1	350	400	32.38	3 Dpi (mixed) a	SRR3111516	SRX1539755	Poly(A) enrichment
BmRV1	400	450	42.92	3 Dpi (mixed) a	SRR3111516	SRX1539755	Poly(A) enrichment
BmRV1	450	500	44.72	3 Dpi (mixed) a	SRR3111516	SRX1539755	Poly(A) enrichment
BmRV1	500	550	36.88	3 Dpi (mixed) a	SRR3111516	SRX1539755	Poly(A) enrichment
BmRV1	550	600	29.96	3 Dpi (mixed) a	SRR3111516	SRX1539755	Poly(A) enrichment
BmRV1	600	650	33.44	3 Dpi (mixed) a	SRR3111516	SRX1539755	Poly(A) enrichment
BmRV1	650	700	36.1	3 Dpi (mixed) a	SRR3111516	SRX1539755	Poly(A) enrichment
BmRV1	700	750	35.52	3 Dpi (mixed) a	SRR3111516	SRX1539755	Poly(A) enrichment
BmRV1	750	800	30.12	3 Dpi (mixed) a	SRR3111516	SRX1539755	Poly(A) enrichment
BmRV1	800	850	23.52	3 Dpi (mixed) a	SRR3111516	SRX1539755	Poly(A) enrichment
BmRV1	850	900	27.08	3 Dpi (mixed) a	SRR3111516	SRX1539755	Poly(A) enrichment
BmRV1	900	950	37.32	3 Dpi (mixed) a	SRR3111516	SRX1539755	Poly(A) enrichment
BmRV1	950	1000	33.92	3 Dpi (mixed) a	SRR3111516	SRX1539755	Poly(A) enrichment
BmRV1	1000	1050	24.96	3 Dpi (mixed) a	SRR3111516	SRX1539755	Poly(A) enrichment
BmRV1	1050	1100	25.16	3 Dpi (mixed) a	SRR3111516	SRX1539755	Poly(A) enrichment
BmRV1	1100	1150	30.08	3 Dpi (mixed) a	SRR3111516	SRX1539755	Poly(A) enrichment
BmRV1	1150	1200	36.48	3 Dpi (mixed) a	SRR3111516	SRX1539755	Poly(A) enrichment
BmRV1	1200	1250	24.74	3 Dpi (mixed) a	SRR3111516	SRX1539755	Poly(A) enrichment
BmRV1	1250	1300	26.12	3 Dpi (mixed) a	SRR3111516	SRX1539755	Poly(A) enrichment
BmRV1	1300	1350	33.98	3 Dpi (mixed) a	SRR3111516	SRX1539755	Poly(A) enrichment
BmRV1	1350	1400	34.38	3 Dpi (mixed) a	SRR3111516	SRX1539755	Poly(A) enrichment
BmRV1	1400	1450	29.12	3 Dpi (mixed) a	SRR3111516	SRX1539755	Poly(A) enrichment
BmRV1	1450	1500	29.62	3 Dpi (mixed) a	SRR3111516	SRX1539755	Poly(A) enrichment
BmRV1	1500	1550	32.22	3 Dpi (mixed) a	SRR3111516	SRX1539755	Poly(A) enrichment
BmRV1	1550	1600	34.52	3 Dpi (mixed) a	SRR3111516	SRX1539755	Poly(A) enrichment
BmRV1	1600	1650	44.54	3 Dpi (mixed) a	SRR3111516	SRX1539755	Poly(A) enrichment
BmRV1	1650	1700	45.22	3 Dpi (mixed) a	SRR3111516	SRX1539755	Poly(A) enrichment
BmRV1	1700	1750	45.74	3 Dpi (mixed) a	SRR3111516	SRX1539755	Poly(A) enrichment
BmRV1	1750	1800	42.52	3 Dpi (mixed) a	SRR3111516	SRX1539755	Poly(A) enrichment
BmRV1	1800	1850	35.7	3 Dpi (mixed) a	SRR3111516	SRX1539755	Poly(A) enrichment
BmRV1	1850	1900	35.36	3 Dpi (mixed) a	SRR3111516	SRX1539755	Poly(A) enrichment
BmRV1	1900	1950	30.76	3 Dpi (mixed) a	SRR3111516	SRX1539755	Poly(A) enrichment
BmRV1	1950	2000	34.86	3 Dpi (mixed) a	SRR3111516	SRX1539755	Poly(A) enrichment
BmRV1	2000	2050	44.38	3 Dpi (mixed) a	SRR3111516	SRX1539755	Poly(A) enrichment
BmRV1	2050	2100	58.36	3 Dpi (mixed) a	SRR3111516	SRX1539755	Poly(A) enrichment
BmRV1	2100	2150	50.24	3 Dpi (mixed) a	SRR3111516	SRX1539755	Poly(A) enrichment
BmRV1	2150	2200	38.08	3 Dpi (mixed) a	SRR3111516	SRX1539755	Poly(A) enrichment
BmRV1	2200	2250	47.26	3 Dpi (mixed) a	SRR3111516	SRX1539755	Poly(A) enrichment
BmRV1	2250	2300	48.98	3 Dpi (mixed) a	SRR3111516	SRX1539755	Poly(A) enrichment
BmRV1	2300	2350	41.1	3 Dpi (mixed) a	SRR3111516	SRX1539755	Poly(A) enrichment
BmRV1	2350	2400	40.74	3 Dpi (mixed) a	SRR3111516	SRX1539755	Poly(A) enrichment
BmRV1	2400	2450	43.7	3 Dpi (mixed) a	SRR3111516	SRX1539755	Poly(A) enrichment
BmRV1	2450	2500	37.4	3 Dpi (mixed) a	SRR3111516	SRX1539755	Poly(A) enrichment
BmRV1	2500	2550	36.48	3 Dpi (mixed) a	SRR3111516	SRX1539755	Poly(A) enrichment
BmRV1	2550	2600	42.76	3 Dpi (mixed) a	SRR3111516	SRX1539755	Poly(A) enrichment
BmRV1	2600	2650	50.1	3 Dpi (mixed) a	SRR3111516	SRX1539755	Poly(A) enrichment
BmRV1	2650	2700	39.62	3 Dpi (mixed) a	SRR3111516	SRX1539755	Poly(A) enrichment
BmRV1	2700	2750	35.24	3 Dpi (mixed) a	SRR3111516	SRX1539755	Poly(A) enrichment
BmRV1	2750	2800	46.62	3 Dpi (mixed) a	SRR3111516	SRX1539755	Poly(A) enrichment
BmRV1	2800	2850	45.6	3 Dpi (mixed) a	SRR3111516	SRX1539755	Poly(A) enrichment
BmRV1	2850	2900	40.92	3 Dpi (mixed) a	SRR3111516	SRX1539755	Poly(A) enrichment
BmRV1	2900	2950	35.28	3 Dpi (mixed) a	SRR3111516	SRX1539755	Poly(A) enrichment
BmRV1	2950	3000	27.74	3 Dpi (mixed) a	SRR3111516	SRX1539755	Poly(A) enrichment
BmRV1	3000	3050	26.06	3 Dpi (mixed) a	SRR3111516	SRX1539755	Poly(A) enrichment
BmRV1	3050	3100	24.1	3 Dpi (mixed) a	SRR3111516	SRX1539755	Poly(A) enrichment
BmRV1	3100	3150	36.18	3 Dpi (mixed) a	SRR3111516	SRX1539755	Poly(A) enrichment
BmRV1	3150	3200	41.86	3 Dpi (mixed) a	SRR3111516	SRX1539755	Poly(A) enrichment
BmRV1	3200	3250	36.82	3 Dpi (mixed) a	SRR3111516	SRX1539755	Poly(A) enrichment
BmRV1	3250	3300	30.92	3 Dpi (mixed) a	SRR3111516	SRX1539755	Poly(A) enrichment
BmRV1	3300	3350	22.12	3 Dpi (mixed) a	SRR3111516	SRX1539755	Poly(A) enrichment
BmRV1	3350	3400	25.44	3 Dpi (mixed) a	SRR3111516	SRX1539755	Poly(A) enrichment
BmRV1	3400	3450	28.82	3 Dpi (mixed) a	SRR3111516	SRX1539755	Poly(A) enrichment
BmRV1	3450	3500	27.88	3 Dpi (mixed) a	SRR3111516	SRX1539755	Poly(A) enrichment
BmRV1	3500	3550	26.56	3 Dpi (mixed) a	SRR3111516	SRX1539755	Poly(A) enrichment
BmRV1	3550	3600	27.46	3 Dpi (mixed) a	SRR3111516	SRX1539755	Poly(A) enrichment
BmRV1	3600	3650	37.8	3 Dpi (mixed) a	SRR3111516	SRX1539755	Poly(A) enrichment
BmRV1	3650	3700	43.72	3 Dpi (mixed) a	SRR3111516	SRX1539755	Poly(A) enrichment
BmRV1	3700	3750	40.58	3 Dpi (mixed) a	SRR3111516	SRX1539755	Poly(A) enrichment
BmRV1	3750	3800	43.2	3 Dpi (mixed) a	SRR3111516	SRX1539755	Poly(A) enrichment
BmRV1	3800	3850	51.72	3 Dpi (mixed) a	SRR3111516	SRX1539755	Poly(A) enrichment
BmRV1	3850	3900	66.42	3 Dpi (mixed) a	SRR3111516	SRX1539755	Poly(A) enrichment
BmRV1	3900	3950	67.28	3 Dpi (mixed) a	SRR3111516	SRX1539755	Poly(A) enrichment
BmRV1	3950	4000	59.96	3 Dpi (mixed) a	SRR3111516	SRX1539755	Poly(A) enrichment
BmRV1	4000	4050	61.7	3 Dpi (mixed) a	SRR3111516	SRX1539755	Poly(A) enrichment
BmRV1	4050	4100	64.28	3 Dpi (mixed) a	SRR3111516	SRX1539755	Poly(A) enrichment
BmRV1	4100	4150	52.8	3 Dpi (mixed) a	SRR3111516	SRX1539755	Poly(A) enrichment
BmRV1	4150	4200	40.68	3 Dpi (mixed) a	SRR3111516	SRX1539755	Poly(A) enrichment
BmRV1	4200	4250	49.42	3 Dpi (mixed) a	SRR3111516	SRX1539755	Poly(A) enrichment
BmRV1	4250	4300	42.52	3 Dpi (mixed) a	SRR3111516	SRX1539755	Poly(A) enrichment
BmRV1	4300	4350	28.42	3 Dpi (mixed) a	SRR3111516	SRX1539755	Poly(A) enrichment
BmRV1	4350	4400	25.84	3 Dpi (mixed) a	SRR3111516	SRX1539755	Poly(A) enrichment
BmRV1	4400	4450	39.08	3 Dpi (mixed) a	SRR3111516	SRX1539755	Poly(A) enrichment
BmRV1	4450	4500	48.74	3 Dpi (mixed) a	SRR3111516	SRX1539755	Poly(A) enrichment
BmRV1	4500	4550	48.3	3 Dpi (mixed) a	SRR3111516	SRX1539755	Poly(A) enrichment
BmRV1	4550	4600	41.04	3 Dpi (mixed) a	SRR3111516	SRX1539755	Poly(A) enrichment
BmRV1	4600	4650	29.42	3 Dpi (mixed) a	SRR3111516	SRX1539755	Poly(A) enrichment
BmRV1	4650	4700	36.34	3 Dpi (mixed) a	SRR3111516	SRX1539755	Poly(A) enrichment
BmRV1	4700	4750	43.24	3 Dpi (mixed) a	SRR3111516	SRX1539755	Poly(A) enrichment
BmRV1	4750	4800	41.46	3 Dpi (mixed) a	SRR3111516	SRX1539755	Poly(A) enrichment
BmRV1	4800	4850	35.04	3 Dpi (mixed) a	SRR3111516	SRX1539755	Poly(A) enrichment
BmRV1	4850	4900	29.76	3 Dpi (mixed) a	SRR3111516	SRX1539755	Poly(A) enrichment
BmRV1	4900	4950	32.52	3 Dpi (mixed) a	SRR3111516	SRX1539755	Poly(A) enrichment
BmRV1	4950	5000	42.5	3 Dpi (mixed) a	SRR3111516	SRX1539755	Poly(A) enrichment
BmRV1	5000	5050	44.36	3 Dpi (mixed) a	SRR3111516	SRX1539755	Poly(A) enrichment
BmRV1	5050	5100	46.42	3 Dpi (mixed) a	SRR3111516	SRX1539755	Poly(A) enrichment
BmRV1	5100	5150	50.9	3 Dpi (mixed) a	SRR3111516	SRX1539755	Poly(A) enrichment
BmRV1	5150	5200	44.86	3 Dpi (mixed) a	SRR3111516	SRX1539755	Poly(A) enrichment
BmRV1	5200	5250	47.92	3 Dpi (mixed) a	SRR3111516	SRX1539755	Poly(A) enrichment
BmRV1	5250	5300	43.36	3 Dpi (mixed) a	SRR3111516	SRX1539755	Poly(A) enrichment
BmRV1	5300	5350	41.5	3 Dpi (mixed) a	SRR3111516	SRX1539755	Poly(A) enrichment
BmRV1	5350	5400	56	3 Dpi (mixed) a	SRR3111516	SRX1539755	Poly(A) enrichment
BmRV1	5400	5450	52.34	3 Dpi (mixed) a	SRR3111516	SRX1539755	Poly(A) enrichment
BmRV1	5450	5500	43.96	3 Dpi (mixed) a	SRR3111516	SRX1539755	Poly(A) enrichment
BmRV1	5500	5550	44.26	3 Dpi (mixed) a	SRR3111516	SRX1539755	Poly(A) enrichment
BmRV1	5550	5600	40.18	3 Dpi (mixed) a	SRR3111516	SRX1539755	Poly(A) enrichment
BmRV1	5600	5650	40.54	3 Dpi (mixed) a	SRR3111516	SRX1539755	Poly(A) enrichment
BmRV1	5650	5700	38.2	3 Dpi (mixed) a	SRR3111516	SRX1539755	Poly(A) enrichment
BmRV1	5700	5750	42.38	3 Dpi (mixed) a	SRR3111516	SRX1539755	Poly(A) enrichment
BmRV1	5750	5800	40.46	3 Dpi (mixed) a	SRR3111516	SRX1539755	Poly(A) enrichment
BmRV1	5800	5850	32.84	3 Dpi (mixed) a	SRR3111516	SRX1539755	Poly(A) enrichment
BmRV1	5850	5900	39.44	3 Dpi (mixed) a	SRR3111516	SRX1539755	Poly(A) enrichment
BmRV1	5900	5950	48.3	3 Dpi (mixed) a	SRR3111516	SRX1539755	Poly(A) enrichment
BmRV1	5950	6000	50.12	3 Dpi (mixed) a	SRR3111516	SRX1539755	Poly(A) enrichment
BmRV1	6000	6050	45.4	3 Dpi (mixed) a	SRR3111516	SRX1539755	Poly(A) enrichment
BmRV1	6050	6100	43.52	3 Dpi (mixed) a	SRR3111516	SRX1539755	Poly(A) enrichment
BmRV1	6100	6150	54.62	3 Dpi (mixed) a	SRR3111516	SRX1539755	Poly(A) enrichment
BmRV1	6150	6200	54.02	3 Dpi (mixed) a	SRR3111516	SRX1539755	Poly(A) enrichment
BmRV1	6200	6250	43.54	3 Dpi (mixed) a	SRR3111516	SRX1539755	Poly(A) enrichment
BmRV1	6250	6300	41.88	3 Dpi (mixed) a	SRR3111516	SRX1539755	Poly(A) enrichment
BmRV1	6300	6350	42.08	3 Dpi (mixed) a	SRR3111516	SRX1539755	Poly(A) enrichment
BmRV1	6350	6400	47.14	3 Dpi (mixed) a	SRR3111516	SRX1539755	Poly(A) enrichment
BmRV1	6400	6450	52.6	3 Dpi (mixed) a	SRR3111516	SRX1539755	Poly(A) enrichment
BmRV1	6450	6500	53.98	3 Dpi (mixed) a	SRR3111516	SRX1539755	Poly(A) enrichment
BmRV1	6500	6550	53.96	3 Dpi (mixed) a	SRR3111516	SRX1539755	Poly(A) enrichment
BmRV1	6550	6600	60.38	3 Dpi (mixed) a	SRR3111516	SRX1539755	Poly(A) enrichment
BmRV1	6600	6650	53.32	3 Dpi (mixed) a	SRR3111516	SRX1539755	Poly(A) enrichment
BmRV1	6650	6700	50.56	3 Dpi (mixed) a	SRR3111516	SRX1539755	Poly(A) enrichment
BmRV1	6700	6750	56.16	3 Dpi (mixed) a	SRR3111516	SRX1539755	Poly(A) enrichment
BmRV1	6750	6800	55.52	3 Dpi (mixed) a	SRR3111516	SRX1539755	Poly(A) enrichment
BmRV1	6800	6850	45.52	3 Dpi (mixed) a	SRR3111516	SRX1539755	Poly(A) enrichment
BmRV1	6850	6900	34.52	3 Dpi (mixed) a	SRR3111516	SRX1539755	Poly(A) enrichment
BmRV1	6900	6950	36.98	3 Dpi (mixed) a	SRR3111516	SRX1539755	Poly(A) enrichment
BmRV1	6950	7000	44.68	3 Dpi (mixed) a	SRR3111516	SRX1539755	Poly(A) enrichment
BmRV1	7000	7050	47.16	3 Dpi (mixed) a	SRR3111516	SRX1539755	Poly(A) enrichment
BmRV1	7050	7100	53.64	3 Dpi (mixed) a	SRR3111516	SRX1539755	Poly(A) enrichment
BmRV1	7100	7150	52.06	3 Dpi (mixed) a	SRR3111516	SRX1539755	Poly(A) enrichment
BmRV1	7150	7200	52.86	3 Dpi (mixed) a	SRR3111516	SRX1539755	Poly(A) enrichment
BmRV1	7200	7250	123.46	3 Dpi (mixed) a	SRR3111516	SRX1539755	Poly(A) enrichment
BmRV1	7250	7300	158.58	3 Dpi (mixed) a	SRR3111516	SRX1539755	Poly(A) enrichment
BmRV1	7300	7350	127.72	3 Dpi (mixed) a	SRR3111516	SRX1539755	Poly(A) enrichment
BmRV1	7350	7400	138.3	3 Dpi (mixed) a	SRR3111516	SRX1539755	Poly(A) enrichment
BmRV1	7400	7450	150.86	3 Dpi (mixed) a	SRR3111516	SRX1539755	Poly(A) enrichment
BmRV1	7450	7500	156.1	3 Dpi (mixed) a	SRR3111516	SRX1539755	Poly(A) enrichment
BmRV1	7500	7550	155.78	3 Dpi (mixed) a	SRR3111516	SRX1539755	Poly(A) enrichment
BmRV1	7550	7600	120.96	3 Dpi (mixed) a	SRR3111516	SRX1539755	Poly(A) enrichment
BmRV1	7600	7650	95.4	3 Dpi (mixed) a	SRR3111516	SRX1539755	Poly(A) enrichment
BmRV1	7650	7700	76.92	3 Dpi (mixed) a	SRR3111516	SRX1539755	Poly(A) enrichment
BmRV1	7700	7750	48.7	3 Dpi (mixed) a	SRR3111516	SRX1539755	Poly(A) enrichment
BmRV1	7750	7800	29.8	3 Dpi (mixed) a	SRR3111516	SRX1539755	Poly(A) enrichment
BmRV1	7800	7829	10.69	3 Dpi (mixed) a	SRR3111516	SRX1539755	Poly(A) enrichment
BmRV1	0	50	8.34	3 Dpi (mixed) b	SRR3111520	SRX1539758	Poly(A) enrichment
BmRV1	50	100	33.96	3 Dpi (mixed) b	SRR3111520	SRX1539758	Poly(A) enrichment
BmRV1	100	150	33.74	3 Dpi (mixed) b	SRR3111520	SRX1539758	Poly(A) enrichment
BmRV1	150	200	19.88	3 Dpi (mixed) b	SRR3111520	SRX1539758	Poly(A) enrichment
BmRV1	200	250	19.32	3 Dpi (mixed) b	SRR3111520	SRX1539758	Poly(A) enrichment
BmRV1	250	300	24.98	3 Dpi (mixed) b	SRR3111520	SRX1539758	Poly(A) enrichment
BmRV1	300	350	29.02	3 Dpi (mixed) b	SRR3111520	SRX1539758	Poly(A) enrichment
BmRV1	350	400	26.96	3 Dpi (mixed) b	SRR3111520	SRX1539758	Poly(A) enrichment
BmRV1	400	450	34.92	3 Dpi (mixed) b	SRR3111520	SRX1539758	Poly(A) enrichment
BmRV1	450	500	37.46	3 Dpi (mixed) b	SRR3111520	SRX1539758	Poly(A) enrichment
BmRV1	500	550	30.16	3 Dpi (mixed) b	SRR3111520	SRX1539758	Poly(A) enrichment
BmRV1	550	600	29.68	3 Dpi (mixed) b	SRR3111520	SRX1539758	Poly(A) enrichment
BmRV1	600	650	30.22	3 Dpi (mixed) b	SRR3111520	SRX1539758	Poly(A) enrichment
BmRV1	650	700	32.62	3 Dpi (mixed) b	SRR3111520	SRX1539758	Poly(A) enrichment
BmRV1	700	750	35.4	3 Dpi (mixed) b	SRR3111520	SRX1539758	Poly(A) enrichment
BmRV1	750	800	30.54	3 Dpi (mixed) b	SRR3111520	SRX1539758	Poly(A) enrichment
BmRV1	800	850	25.06	3 Dpi (mixed) b	SRR3111520	SRX1539758	Poly(A) enrichment
BmRV1	850	900	31.18	3 Dpi (mixed) b	SRR3111520	SRX1539758	Poly(A) enrichment
BmRV1	900	950	33.38	3 Dpi (mixed) b	SRR3111520	SRX1539758	Poly(A) enrichment
BmRV1	950	1000	30.88	3 Dpi (mixed) b	SRR3111520	SRX1539758	Poly(A) enrichment
BmRV1	1000	1050	29.28	3 Dpi (mixed) b	SRR3111520	SRX1539758	Poly(A) enrichment
BmRV1	1050	1100	23.12	3 Dpi (mixed) b	SRR3111520	SRX1539758	Poly(A) enrichment
BmRV1	1100	1150	17.22	3 Dpi (mixed) b	SRR3111520	SRX1539758	Poly(A) enrichment
BmRV1	1150	1200	23.92	3 Dpi (mixed) b	SRR3111520	SRX1539758	Poly(A) enrichment
BmRV1	1200	1250	21.68	3 Dpi (mixed) b	SRR3111520	SRX1539758	Poly(A) enrichment
BmRV1	1250	1300	16.58	3 Dpi (mixed) b	SRR3111520	SRX1539758	Poly(A) enrichment
BmRV1	1300	1350	22.06	3 Dpi (mixed) b	SRR3111520	SRX1539758	Poly(A) enrichment
BmRV1	1350	1400	26.48	3 Dpi (mixed) b	SRR3111520	SRX1539758	Poly(A) enrichment
BmRV1	1400	1450	22.54	3 Dpi (mixed) b	SRR3111520	SRX1539758	Poly(A) enrichment
BmRV1	1450	1500	19.1	3 Dpi (mixed) b	SRR3111520	SRX1539758	Poly(A) enrichment
BmRV1	1500	1550	28.74	3 Dpi (mixed) b	SRR3111520	SRX1539758	Poly(A) enrichment
BmRV1	1550	1600	35.98	3 Dpi (mixed) b	SRR3111520	SRX1539758	Poly(A) enrichment
BmRV1	1600	1650	26.82	3 Dpi (mixed) b	SRR3111520	SRX1539758	Poly(A) enrichment
BmRV1	1650	1700	19.32	3 Dpi (mixed) b	SRR3111520	SRX1539758	Poly(A) enrichment
BmRV1	1700	1750	25.58	3 Dpi (mixed) b	SRR3111520	SRX1539758	Poly(A) enrichment
BmRV1	1750	1800	31.04	3 Dpi (mixed) b	SRR3111520	SRX1539758	Poly(A) enrichment
BmRV1	1800	1850	39.64	3 Dpi (mixed) b	SRR3111520	SRX1539758	Poly(A) enrichment
BmRV1	1850	1900	39.22	3 Dpi (mixed) b	SRR3111520	SRX1539758	Poly(A) enrichment
BmRV1	1900	1950	32.18	3 Dpi (mixed) b	SRR3111520	SRX1539758	Poly(A) enrichment
BmRV1	1950	2000	38.6	3 Dpi (mixed) b	SRR3111520	SRX1539758	Poly(A) enrichment
BmRV1	2000	2050	41.18	3 Dpi (mixed) b	SRR3111520	SRX1539758	Poly(A) enrichment
BmRV1	2050	2100	52.92	3 Dpi (mixed) b	SRR3111520	SRX1539758	Poly(A) enrichment
BmRV1	2100	2150	52.16	3 Dpi (mixed) b	SRR3111520	SRX1539758	Poly(A) enrichment
BmRV1	2150	2200	39.96	3 Dpi (mixed) b	SRR3111520	SRX1539758	Poly(A) enrichment
BmRV1	2200	2250	41.88	3 Dpi (mixed) b	SRR3111520	SRX1539758	Poly(A) enrichment
BmRV1	2250	2300	38.3	3 Dpi (mixed) b	SRR3111520	SRX1539758	Poly(A) enrichment
BmRV1	2300	2350	34.84	3 Dpi (mixed) b	SRR3111520	SRX1539758	Poly(A) enrichment
BmRV1	2350	2400	36.54	3 Dpi (mixed) b	SRR3111520	SRX1539758	Poly(A) enrichment
BmRV1	2400	2450	43.26	3 Dpi (mixed) b	SRR3111520	SRX1539758	Poly(A) enrichment
BmRV1	2450	2500	41.48	3 Dpi (mixed) b	SRR3111520	SRX1539758	Poly(A) enrichment
BmRV1	2500	2550	32.52	3 Dpi (mixed) b	SRR3111520	SRX1539758	Poly(A) enrichment
BmRV1	2550	2600	31.52	3 Dpi (mixed) b	SRR3111520	SRX1539758	Poly(A) enrichment
BmRV1	2600	2650	38	3 Dpi (mixed) b	SRR3111520	SRX1539758	Poly(A) enrichment
BmRV1	2650	2700	38.14	3 Dpi (mixed) b	SRR3111520	SRX1539758	Poly(A) enrichment
BmRV1	2700	2750	34.58	3 Dpi (mixed) b	SRR3111520	SRX1539758	Poly(A) enrichment
BmRV1	2750	2800	35.18	3 Dpi (mixed) b	SRR3111520	SRX1539758	Poly(A) enrichment
BmRV1	2800	2850	30.96	3 Dpi (mixed) b	SRR3111520	SRX1539758	Poly(A) enrichment
BmRV1	2850	2900	29.92	3 Dpi (mixed) b	SRR3111520	SRX1539758	Poly(A) enrichment
BmRV1	2900	2950	27.74	3 Dpi (mixed) b	SRR3111520	SRX1539758	Poly(A) enrichment
BmRV1	2950	3000	22.58	3 Dpi (mixed) b	SRR3111520	SRX1539758	Poly(A) enrichment
BmRV1	3000	3050	26.18	3 Dpi (mixed) b	SRR3111520	SRX1539758	Poly(A) enrichment
BmRV1	3050	3100	30.46	3 Dpi (mixed) b	SRR3111520	SRX1539758	Poly(A) enrichment
BmRV1	3100	3150	24.6	3 Dpi (mixed) b	SRR3111520	SRX1539758	Poly(A) enrichment
BmRV1	3150	3200	20.68	3 Dpi (mixed) b	SRR3111520	SRX1539758	Poly(A) enrichment
BmRV1	3200	3250	29.48	3 Dpi (mixed) b	SRR3111520	SRX1539758	Poly(A) enrichment
BmRV1	3250	3300	35.26	3 Dpi (mixed) b	SRR3111520	SRX1539758	Poly(A) enrichment
BmRV1	3300	3350	28.94	3 Dpi (mixed) b	SRR3111520	SRX1539758	Poly(A) enrichment
BmRV1	3350	3400	30.9	3 Dpi (mixed) b	SRR3111520	SRX1539758	Poly(A) enrichment
BmRV1	3400	3450	38.34	3 Dpi (mixed) b	SRR3111520	SRX1539758	Poly(A) enrichment
BmRV1	3450	3500	39.8	3 Dpi (mixed) b	SRR3111520	SRX1539758	Poly(A) enrichment
BmRV1	3500	3550	40.22	3 Dpi (mixed) b	SRR3111520	SRX1539758	Poly(A) enrichment
BmRV1	3550	3600	38.26	3 Dpi (mixed) b	SRR3111520	SRX1539758	Poly(A) enrichment
BmRV1	3600	3650	41.48	3 Dpi (mixed) b	SRR3111520	SRX1539758	Poly(A) enrichment
BmRV1	3650	3700	39.52	3 Dpi (mixed) b	SRR3111520	SRX1539758	Poly(A) enrichment
BmRV1	3700	3750	38.14	3 Dpi (mixed) b	SRR3111520	SRX1539758	Poly(A) enrichment
BmRV1	3750	3800	37.58	3 Dpi (mixed) b	SRR3111520	SRX1539758	Poly(A) enrichment
BmRV1	3800	3850	42.9	3 Dpi (mixed) b	SRR3111520	SRX1539758	Poly(A) enrichment
BmRV1	3850	3900	55.76	3 Dpi (mixed) b	SRR3111520	SRX1539758	Poly(A) enrichment
BmRV1	3900	3950	48.42	3 Dpi (mixed) b	SRR3111520	SRX1539758	Poly(A) enrichment
BmRV1	3950	4000	47.14	3 Dpi (mixed) b	SRR3111520	SRX1539758	Poly(A) enrichment
BmRV1	4000	4050	42.22	3 Dpi (mixed) b	SRR3111520	SRX1539758	Poly(A) enrichment
BmRV1	4050	4100	40.72	3 Dpi (mixed) b	SRR3111520	SRX1539758	Poly(A) enrichment
BmRV1	4100	4150	46.76	3 Dpi (mixed) b	SRR3111520	SRX1539758	Poly(A) enrichment
BmRV1	4150	4200	42.52	3 Dpi (mixed) b	SRR3111520	SRX1539758	Poly(A) enrichment
BmRV1	4200	4250	41.56	3 Dpi (mixed) b	SRR3111520	SRX1539758	Poly(A) enrichment
BmRV1	4250	4300	40.34	3 Dpi (mixed) b	SRR3111520	SRX1539758	Poly(A) enrichment
BmRV1	4300	4350	38.14	3 Dpi (mixed) b	SRR3111520	SRX1539758	Poly(A) enrichment
BmRV1	4350	4400	33.08	3 Dpi (mixed) b	SRR3111520	SRX1539758	Poly(A) enrichment
BmRV1	4400	4450	38.34	3 Dpi (mixed) b	SRR3111520	SRX1539758	Poly(A) enrichment
BmRV1	4450	4500	41.86	3 Dpi (mixed) b	SRR3111520	SRX1539758	Poly(A) enrichment
BmRV1	4500	4550	42.42	3 Dpi (mixed) b	SRR3111520	SRX1539758	Poly(A) enrichment
BmRV1	4550	4600	43.32	3 Dpi (mixed) b	SRR3111520	SRX1539758	Poly(A) enrichment
BmRV1	4600	4650	35.5	3 Dpi (mixed) b	SRR3111520	SRX1539758	Poly(A) enrichment
BmRV1	4650	4700	37.76	3 Dpi (mixed) b	SRR3111520	SRX1539758	Poly(A) enrichment
BmRV1	4700	4750	32	3 Dpi (mixed) b	SRR3111520	SRX1539758	Poly(A) enrichment
BmRV1	4750	4800	33.92	3 Dpi (mixed) b	SRR3111520	SRX1539758	Poly(A) enrichment
BmRV1	4800	4850	41.96	3 Dpi (mixed) b	SRR3111520	SRX1539758	Poly(A) enrichment
BmRV1	4850	4900	37.68	3 Dpi (mixed) b	SRR3111520	SRX1539758	Poly(A) enrichment
BmRV1	4900	4950	32.78	3 Dpi (mixed) b	SRR3111520	SRX1539758	Poly(A) enrichment
BmRV1	4950	5000	35.32	3 Dpi (mixed) b	SRR3111520	SRX1539758	Poly(A) enrichment
BmRV1	5000	5050	39.74	3 Dpi (mixed) b	SRR3111520	SRX1539758	Poly(A) enrichment
BmRV1	5050	5100	52.36	3 Dpi (mixed) b	SRR3111520	SRX1539758	Poly(A) enrichment
BmRV1	5100	5150	50.64	3 Dpi (mixed) b	SRR3111520	SRX1539758	Poly(A) enrichment
BmRV1	5150	5200	34.88	3 Dpi (mixed) b	SRR3111520	SRX1539758	Poly(A) enrichment
BmRV1	5200	5250	37.94	3 Dpi (mixed) b	SRR3111520	SRX1539758	Poly(A) enrichment
BmRV1	5250	5300	36.36	3 Dpi (mixed) b	SRR3111520	SRX1539758	Poly(A) enrichment
BmRV1	5300	5350	30.82	3 Dpi (mixed) b	SRR3111520	SRX1539758	Poly(A) enrichment
BmRV1	5350	5400	36.86	3 Dpi (mixed) b	SRR3111520	SRX1539758	Poly(A) enrichment
BmRV1	5400	5450	36.58	3 Dpi (mixed) b	SRR3111520	SRX1539758	Poly(A) enrichment
BmRV1	5450	5500	35.2	3 Dpi (mixed) b	SRR3111520	SRX1539758	Poly(A) enrichment
BmRV1	5500	5550	35.6	3 Dpi (mixed) b	SRR3111520	SRX1539758	Poly(A) enrichment
BmRV1	5550	5600	35.98	3 Dpi (mixed) b	SRR3111520	SRX1539758	Poly(A) enrichment
BmRV1	5600	5650	35.9	3 Dpi (mixed) b	SRR3111520	SRX1539758	Poly(A) enrichment
BmRV1	5650	5700	36.06	3 Dpi (mixed) b	SRR3111520	SRX1539758	Poly(A) enrichment
BmRV1	5700	5750	41.26	3 Dpi (mixed) b	SRR3111520	SRX1539758	Poly(A) enrichment
BmRV1	5750	5800	42.08	3 Dpi (mixed) b	SRR3111520	SRX1539758	Poly(A) enrichment
BmRV1	5800	5850	31.16	3 Dpi (mixed) b	SRR3111520	SRX1539758	Poly(A) enrichment
BmRV1	5850	5900	33.38	3 Dpi (mixed) b	SRR3111520	SRX1539758	Poly(A) enrichment
BmRV1	5900	5950	42.92	3 Dpi (mixed) b	SRR3111520	SRX1539758	Poly(A) enrichment
BmRV1	5950	6000	44.08	3 Dpi (mixed) b	SRR3111520	SRX1539758	Poly(A) enrichment
BmRV1	6000	6050	41.34	3 Dpi (mixed) b	SRR3111520	SRX1539758	Poly(A) enrichment
BmRV1	6050	6100	44.98	3 Dpi (mixed) b	SRR3111520	SRX1539758	Poly(A) enrichment
BmRV1	6100	6150	54.36	3 Dpi (mixed) b	SRR3111520	SRX1539758	Poly(A) enrichment
BmRV1	6150	6200	51.18	3 Dpi (mixed) b	SRR3111520	SRX1539758	Poly(A) enrichment
BmRV1	6200	6250	47.9	3 Dpi (mixed) b	SRR3111520	SRX1539758	Poly(A) enrichment
BmRV1	6250	6300	42.68	3 Dpi (mixed) b	SRR3111520	SRX1539758	Poly(A) enrichment
BmRV1	6300	6350	47.02	3 Dpi (mixed) b	SRR3111520	SRX1539758	Poly(A) enrichment
BmRV1	6350	6400	55.96	3 Dpi (mixed) b	SRR3111520	SRX1539758	Poly(A) enrichment
BmRV1	6400	6450	48.68	3 Dpi (mixed) b	SRR3111520	SRX1539758	Poly(A) enrichment
BmRV1	6450	6500	54.56	3 Dpi (mixed) b	SRR3111520	SRX1539758	Poly(A) enrichment
BmRV1	6500	6550	64.42	3 Dpi (mixed) b	SRR3111520	SRX1539758	Poly(A) enrichment
BmRV1	6550	6600	55.2	3 Dpi (mixed) b	SRR3111520	SRX1539758	Poly(A) enrichment
BmRV1	6600	6650	41.76	3 Dpi (mixed) b	SRR3111520	SRX1539758	Poly(A) enrichment
BmRV1	6650	6700	49.5	3 Dpi (mixed) b	SRR3111520	SRX1539758	Poly(A) enrichment
BmRV1	6700	6750	62.18	3 Dpi (mixed) b	SRR3111520	SRX1539758	Poly(A) enrichment
BmRV1	6750	6800	56.42	3 Dpi (mixed) b	SRR3111520	SRX1539758	Poly(A) enrichment
BmRV1	6800	6850	49.52	3 Dpi (mixed) b	SRR3111520	SRX1539758	Poly(A) enrichment
BmRV1	6850	6900	41.22	3 Dpi (mixed) b	SRR3111520	SRX1539758	Poly(A) enrichment
BmRV1	6900	6950	40.62	3 Dpi (mixed) b	SRR3111520	SRX1539758	Poly(A) enrichment
BmRV1	6950	7000	43.06	3 Dpi (mixed) b	SRR3111520	SRX1539758	Poly(A) enrichment
BmRV1	7000	7050	38.08	3 Dpi (mixed) b	SRR3111520	SRX1539758	Poly(A) enrichment
BmRV1	7050	7100	39.5	3 Dpi (mixed) b	SRR3111520	SRX1539758	Poly(A) enrichment
BmRV1	7100	7150	43.06	3 Dpi (mixed) b	SRR3111520	SRX1539758	Poly(A) enrichment
BmRV1	7150	7200	65.2	3 Dpi (mixed) b	SRR3111520	SRX1539758	Poly(A) enrichment
BmRV1	7200	7250	194.66	3 Dpi (mixed) b	SRR3111520	SRX1539758	Poly(A) enrichment
BmRV1	7250	7300	232.76	3 Dpi (mixed) b	SRR3111520	SRX1539758	Poly(A) enrichment
BmRV1	7300	7350	170.56	3 Dpi (mixed) b	SRR3111520	SRX1539758	Poly(A) enrichment
BmRV1	7350	7400	201.2	3 Dpi (mixed) b	SRR3111520	SRX1539758	Poly(A) enrichment
BmRV1	7400	7450	228.56	3 Dpi (mixed) b	SRR3111520	SRX1539758	Poly(A) enrichment
BmRV1	7450	7500	229.02	3 Dpi (mixed) b	SRR3111520	SRX1539758	Poly(A) enrichment
BmRV1	7500	7550	212.74	3 Dpi (mixed) b	SRR3111520	SRX1539758	Poly(A) enrichment
BmRV1	7550	7600	150.84	3 Dpi (mixed) b	SRR3111520	SRX1539758	Poly(A) enrichment
BmRV1	7600	7650	128.64	3 Dpi (mixed) b	SRR3111520	SRX1539758	Poly(A) enrichment
BmRV1	7650	7700	123.38	3 Dpi (mixed) b	SRR3111520	SRX1539758	Poly(A) enrichment
BmRV1	7700	7750	68.86	3 Dpi (mixed) b	SRR3111520	SRX1539758	Poly(A) enrichment
BmRV1	7750	7800	31.24	3 Dpi (mixed) b	SRR3111520	SRX1539758	Poly(A) enrichment
BmRV1	7800	7829	11.93	3 Dpi (mixed) b	SRR3111520	SRX1539758	Poly(A) enrichment
BmRV1	0	50	11.56	4 Dpi (mixed) a	SRR3111547	SRX1539799	Poly(A) enrichment
BmRV1	50	100	35.44	4 Dpi (mixed) a	SRR3111547	SRX1539799	Poly(A) enrichment
BmRV1	100	150	33.84	4 Dpi (mixed) a	SRR3111547	SRX1539799	Poly(A) enrichment
BmRV1	150	200	26.9	4 Dpi (mixed) a	SRR3111547	SRX1539799	Poly(A) enrichment
BmRV1	200	250	34.84	4 Dpi (mixed) a	SRR3111547	SRX1539799	Poly(A) enrichment
BmRV1	250	300	39.84	4 Dpi (mixed) a	SRR3111547	SRX1539799	Poly(A) enrichment
BmRV1	300	350	34.76	4 Dpi (mixed) a	SRR3111547	SRX1539799	Poly(A) enrichment
BmRV1	350	400	21	4 Dpi (mixed) a	SRR3111547	SRX1539799	Poly(A) enrichment
BmRV1	400	450	26.62	4 Dpi (mixed) a	SRR3111547	SRX1539799	Poly(A) enrichment
BmRV1	450	500	34.18	4 Dpi (mixed) a	SRR3111547	SRX1539799	Poly(A) enrichment
BmRV1	500	550	31.68	4 Dpi (mixed) a	SRR3111547	SRX1539799	Poly(A) enrichment
BmRV1	550	600	30.32	4 Dpi (mixed) a	SRR3111547	SRX1539799	Poly(A) enrichment
BmRV1	600	650	31.84	4 Dpi (mixed) a	SRR3111547	SRX1539799	Poly(A) enrichment
BmRV1	650	700	34.34	4 Dpi (mixed) a	SRR3111547	SRX1539799	Poly(A) enrichment
BmRV1	700	750	33.6	4 Dpi (mixed) a	SRR3111547	SRX1539799	Poly(A) enrichment
BmRV1	750	800	29.04	4 Dpi (mixed) a	SRR3111547	SRX1539799	Poly(A) enrichment
BmRV1	800	850	26.64	4 Dpi (mixed) a	SRR3111547	SRX1539799	Poly(A) enrichment
BmRV1	850	900	23.98	4 Dpi (mixed) a	SRR3111547	SRX1539799	Poly(A) enrichment
BmRV1	900	950	18.44	4 Dpi (mixed) a	SRR3111547	SRX1539799	Poly(A) enrichment
BmRV1	950	1000	20.96	4 Dpi (mixed) a	SRR3111547	SRX1539799	Poly(A) enrichment
BmRV1	1000	1050	27.94	4 Dpi (mixed) a	SRR3111547	SRX1539799	Poly(A) enrichment
BmRV1	1050	1100	24.9	4 Dpi (mixed) a	SRR3111547	SRX1539799	Poly(A) enrichment
BmRV1	1100	1150	24.28	4 Dpi (mixed) a	SRR3111547	SRX1539799	Poly(A) enrichment
BmRV1	1150	1200	28.18	4 Dpi (mixed) a	SRR3111547	SRX1539799	Poly(A) enrichment
BmRV1	1200	1250	25.22	4 Dpi (mixed) a	SRR3111547	SRX1539799	Poly(A) enrichment
BmRV1	1250	1300	19.48	4 Dpi (mixed) a	SRR3111547	SRX1539799	Poly(A) enrichment
BmRV1	1300	1350	23.16	4 Dpi (mixed) a	SRR3111547	SRX1539799	Poly(A) enrichment
BmRV1	1350	1400	25.32	4 Dpi (mixed) a	SRR3111547	SRX1539799	Poly(A) enrichment
BmRV1	1400	1450	19.48	4 Dpi (mixed) a	SRR3111547	SRX1539799	Poly(A) enrichment
BmRV1	1450	1500	15.56	4 Dpi (mixed) a	SRR3111547	SRX1539799	Poly(A) enrichment
BmRV1	1500	1550	18.14	4 Dpi (mixed) a	SRR3111547	SRX1539799	Poly(A) enrichment
BmRV1	1550	1600	21.94	4 Dpi (mixed) a	SRR3111547	SRX1539799	Poly(A) enrichment
BmRV1	1600	1650	20.42	4 Dpi (mixed) a	SRR3111547	SRX1539799	Poly(A) enrichment
BmRV1	1650	1700	15.6	4 Dpi (mixed) a	SRR3111547	SRX1539799	Poly(A) enrichment
BmRV1	1700	1750	16.94	4 Dpi (mixed) a	SRR3111547	SRX1539799	Poly(A) enrichment
BmRV1	1750	1800	15.26	4 Dpi (mixed) a	SRR3111547	SRX1539799	Poly(A) enrichment
BmRV1	1800	1850	14.78	4 Dpi (mixed) a	SRR3111547	SRX1539799	Poly(A) enrichment
BmRV1	1850	1900	17.04	4 Dpi (mixed) a	SRR3111547	SRX1539799	Poly(A) enrichment
BmRV1	1900	1950	18.12	4 Dpi (mixed) a	SRR3111547	SRX1539799	Poly(A) enrichment
BmRV1	1950	2000	22.16	4 Dpi (mixed) a	SRR3111547	SRX1539799	Poly(A) enrichment
BmRV1	2000	2050	26.2	4 Dpi (mixed) a	SRR3111547	SRX1539799	Poly(A) enrichment
BmRV1	2050	2100	42.82	4 Dpi (mixed) a	SRR3111547	SRX1539799	Poly(A) enrichment
BmRV1	2100	2150	52.98	4 Dpi (mixed) a	SRR3111547	SRX1539799	Poly(A) enrichment
BmRV1	2150	2200	45.94	4 Dpi (mixed) a	SRR3111547	SRX1539799	Poly(A) enrichment
BmRV1	2200	2250	52.14	4 Dpi (mixed) a	SRR3111547	SRX1539799	Poly(A) enrichment
BmRV1	2250	2300	55.36	4 Dpi (mixed) a	SRR3111547	SRX1539799	Poly(A) enrichment
BmRV1	2300	2350	41.88	4 Dpi (mixed) a	SRR3111547	SRX1539799	Poly(A) enrichment
BmRV1	2350	2400	38.38	4 Dpi (mixed) a	SRR3111547	SRX1539799	Poly(A) enrichment
BmRV1	2400	2450	41.5	4 Dpi (mixed) a	SRR3111547	SRX1539799	Poly(A) enrichment
BmRV1	2450	2500	36.6	4 Dpi (mixed) a	SRR3111547	SRX1539799	Poly(A) enrichment
BmRV1	2500	2550	30.28	4 Dpi (mixed) a	SRR3111547	SRX1539799	Poly(A) enrichment
BmRV1	2550	2600	29.02	4 Dpi (mixed) a	SRR3111547	SRX1539799	Poly(A) enrichment
BmRV1	2600	2650	31.94	4 Dpi (mixed) a	SRR3111547	SRX1539799	Poly(A) enrichment
BmRV1	2650	2700	31.46	4 Dpi (mixed) a	SRR3111547	SRX1539799	Poly(A) enrichment
BmRV1	2700	2750	20.76	4 Dpi (mixed) a	SRR3111547	SRX1539799	Poly(A) enrichment
BmRV1	2750	2800	21.14	4 Dpi (mixed) a	SRR3111547	SRX1539799	Poly(A) enrichment
BmRV1	2800	2850	29.16	4 Dpi (mixed) a	SRR3111547	SRX1539799	Poly(A) enrichment
BmRV1	2850	2900	31.42	4 Dpi (mixed) a	SRR3111547	SRX1539799	Poly(A) enrichment
BmRV1	2900	2950	29.76	4 Dpi (mixed) a	SRR3111547	SRX1539799	Poly(A) enrichment
BmRV1	2950	3000	32.62	4 Dpi (mixed) a	SRR3111547	SRX1539799	Poly(A) enrichment
BmRV1	3000	3050	28.32	4 Dpi (mixed) a	SRR3111547	SRX1539799	Poly(A) enrichment
BmRV1	3050	3100	20.42	4 Dpi (mixed) a	SRR3111547	SRX1539799	Poly(A) enrichment
BmRV1	3100	3150	26.66	4 Dpi (mixed) a	SRR3111547	SRX1539799	Poly(A) enrichment
BmRV1	3150	3200	33.66	4 Dpi (mixed) a	SRR3111547	SRX1539799	Poly(A) enrichment
BmRV1	3200	3250	29.6	4 Dpi (mixed) a	SRR3111547	SRX1539799	Poly(A) enrichment
BmRV1	3250	3300	19.38	4 Dpi (mixed) a	SRR3111547	SRX1539799	Poly(A) enrichment
BmRV1	3300	3350	19.18	4 Dpi (mixed) a	SRR3111547	SRX1539799	Poly(A) enrichment
BmRV1	3350	3400	25.82	4 Dpi (mixed) a	SRR3111547	SRX1539799	Poly(A) enrichment
BmRV1	3400	3450	28.38	4 Dpi (mixed) a	SRR3111547	SRX1539799	Poly(A) enrichment
BmRV1	3450	3500	29	4 Dpi (mixed) a	SRR3111547	SRX1539799	Poly(A) enrichment
BmRV1	3500	3550	30.74	4 Dpi (mixed) a	SRR3111547	SRX1539799	Poly(A) enrichment
BmRV1	3550	3600	24.18	4 Dpi (mixed) a	SRR3111547	SRX1539799	Poly(A) enrichment
BmRV1	3600	3650	30.1	4 Dpi (mixed) a	SRR3111547	SRX1539799	Poly(A) enrichment
BmRV1	3650	3700	36.86	4 Dpi (mixed) a	SRR3111547	SRX1539799	Poly(A) enrichment
BmRV1	3700	3750	34.52	4 Dpi (mixed) a	SRR3111547	SRX1539799	Poly(A) enrichment
BmRV1	3750	3800	35.1	4 Dpi (mixed) a	SRR3111547	SRX1539799	Poly(A) enrichment
BmRV1	3800	3850	41.96	4 Dpi (mixed) a	SRR3111547	SRX1539799	Poly(A) enrichment
BmRV1	3850	3900	52.06	4 Dpi (mixed) a	SRR3111547	SRX1539799	Poly(A) enrichment
BmRV1	3900	3950	41.12	4 Dpi (mixed) a	SRR3111547	SRX1539799	Poly(A) enrichment
BmRV1	3950	4000	33.34	4 Dpi (mixed) a	SRR3111547	SRX1539799	Poly(A) enrichment
BmRV1	4000	4050	40.56	4 Dpi (mixed) a	SRR3111547	SRX1539799	Poly(A) enrichment
BmRV1	4050	4100	39.2	4 Dpi (mixed) a	SRR3111547	SRX1539799	Poly(A) enrichment
BmRV1	4100	4150	29.7	4 Dpi (mixed) a	SRR3111547	SRX1539799	Poly(A) enrichment
BmRV1	4150	4200	21.98	4 Dpi (mixed) a	SRR3111547	SRX1539799	Poly(A) enrichment
BmRV1	4200	4250	26.14	4 Dpi (mixed) a	SRR3111547	SRX1539799	Poly(A) enrichment
BmRV1	4250	4300	27.22	4 Dpi (mixed) a	SRR3111547	SRX1539799	Poly(A) enrichment
BmRV1	4300	4350	26.46	4 Dpi (mixed) a	SRR3111547	SRX1539799	Poly(A) enrichment
BmRV1	4350	4400	27.36	4 Dpi (mixed) a	SRR3111547	SRX1539799	Poly(A) enrichment
BmRV1	4400	4450	21.48	4 Dpi (mixed) a	SRR3111547	SRX1539799	Poly(A) enrichment
BmRV1	4450	4500	26.98	4 Dpi (mixed) a	SRR3111547	SRX1539799	Poly(A) enrichment
BmRV1	4500	4550	28.26	4 Dpi (mixed) a	SRR3111547	SRX1539799	Poly(A) enrichment
BmRV1	4550	4600	27.54	4 Dpi (mixed) a	SRR3111547	SRX1539799	Poly(A) enrichment
BmRV1	4600	4650	29.92	4 Dpi (mixed) a	SRR3111547	SRX1539799	Poly(A) enrichment
BmRV1	4650	4700	34.8	4 Dpi (mixed) a	SRR3111547	SRX1539799	Poly(A) enrichment
BmRV1	4700	4750	30.68	4 Dpi (mixed) a	SRR3111547	SRX1539799	Poly(A) enrichment
BmRV1	4750	4800	28.06	4 Dpi (mixed) a	SRR3111547	SRX1539799	Poly(A) enrichment
BmRV1	4800	4850	35.48	4 Dpi (mixed) a	SRR3111547	SRX1539799	Poly(A) enrichment
BmRV1	4850	4900	34.64	4 Dpi (mixed) a	SRR3111547	SRX1539799	Poly(A) enrichment
BmRV1	4900	4950	28.22	4 Dpi (mixed) a	SRR3111547	SRX1539799	Poly(A) enrichment
BmRV1	4950	5000	31.76	4 Dpi (mixed) a	SRR3111547	SRX1539799	Poly(A) enrichment
BmRV1	5000	5050	41.24	4 Dpi (mixed) a	SRR3111547	SRX1539799	Poly(A) enrichment
BmRV1	5050	5100	47.4	4 Dpi (mixed) a	SRR3111547	SRX1539799	Poly(A) enrichment
BmRV1	5100	5150	44.6	4 Dpi (mixed) a	SRR3111547	SRX1539799	Poly(A) enrichment
BmRV1	5150	5200	36.48	4 Dpi (mixed) a	SRR3111547	SRX1539799	Poly(A) enrichment
BmRV1	5200	5250	44.86	4 Dpi (mixed) a	SRR3111547	SRX1539799	Poly(A) enrichment
BmRV1	5250	5300	51.02	4 Dpi (mixed) a	SRR3111547	SRX1539799	Poly(A) enrichment
BmRV1	5300	5350	38.66	4 Dpi (mixed) a	SRR3111547	SRX1539799	Poly(A) enrichment
BmRV1	5350	5400	34.36	4 Dpi (mixed) a	SRR3111547	SRX1539799	Poly(A) enrichment
BmRV1	5400	5450	32.18	4 Dpi (mixed) a	SRR3111547	SRX1539799	Poly(A) enrichment
BmRV1	5450	5500	31.88	4 Dpi (mixed) a	SRR3111547	SRX1539799	Poly(A) enrichment
BmRV1	5500	5550	36.04	4 Dpi (mixed) a	SRR3111547	SRX1539799	Poly(A) enrichment
BmRV1	5550	5600	34.18	4 Dpi (mixed) a	SRR3111547	SRX1539799	Poly(A) enrichment
BmRV1	5600	5650	33.16	4 Dpi (mixed) a	SRR3111547	SRX1539799	Poly(A) enrichment
BmRV1	5650	5700	33.42	4 Dpi (mixed) a	SRR3111547	SRX1539799	Poly(A) enrichment
BmRV1	5700	5750	30.96	4 Dpi (mixed) a	SRR3111547	SRX1539799	Poly(A) enrichment
BmRV1	5750	5800	28.44	4 Dpi (mixed) a	SRR3111547	SRX1539799	Poly(A) enrichment
BmRV1	5800	5850	23.58	4 Dpi (mixed) a	SRR3111547	SRX1539799	Poly(A) enrichment
BmRV1	5850	5900	23.8	4 Dpi (mixed) a	SRR3111547	SRX1539799	Poly(A) enrichment
BmRV1	5900	5950	30.36	4 Dpi (mixed) a	SRR3111547	SRX1539799	Poly(A) enrichment
BmRV1	5950	6000	36.92	4 Dpi (mixed) a	SRR3111547	SRX1539799	Poly(A) enrichment
BmRV1	6000	6050	32.06	4 Dpi (mixed) a	SRR3111547	SRX1539799	Poly(A) enrichment
BmRV1	6050	6100	29.76	4 Dpi (mixed) a	SRR3111547	SRX1539799	Poly(A) enrichment
BmRV1	6100	6150	37.3	4 Dpi (mixed) a	SRR3111547	SRX1539799	Poly(A) enrichment
BmRV1	6150	6200	47.06	4 Dpi (mixed) a	SRR3111547	SRX1539799	Poly(A) enrichment
BmRV1	6200	6250	54.22	4 Dpi (mixed) a	SRR3111547	SRX1539799	Poly(A) enrichment
BmRV1	6250	6300	60.24	4 Dpi (mixed) a	SRR3111547	SRX1539799	Poly(A) enrichment
BmRV1	6300	6350	55.28	4 Dpi (mixed) a	SRR3111547	SRX1539799	Poly(A) enrichment
BmRV1	6350	6400	50.98	4 Dpi (mixed) a	SRR3111547	SRX1539799	Poly(A) enrichment
BmRV1	6400	6450	45.38	4 Dpi (mixed) a	SRR3111547	SRX1539799	Poly(A) enrichment
BmRV1	6450	6500	46.22	4 Dpi (mixed) a	SRR3111547	SRX1539799	Poly(A) enrichment
BmRV1	6500	6550	53.14	4 Dpi (mixed) a	SRR3111547	SRX1539799	Poly(A) enrichment
BmRV1	6550	6600	47.68	4 Dpi (mixed) a	SRR3111547	SRX1539799	Poly(A) enrichment
BmRV1	6600	6650	39.9	4 Dpi (mixed) a	SRR3111547	SRX1539799	Poly(A) enrichment
BmRV1	6650	6700	52.64	4 Dpi (mixed) a	SRR3111547	SRX1539799	Poly(A) enrichment
BmRV1	6700	6750	58.4	4 Dpi (mixed) a	SRR3111547	SRX1539799	Poly(A) enrichment
BmRV1	6750	6800	52.42	4 Dpi (mixed) a	SRR3111547	SRX1539799	Poly(A) enrichment
BmRV1	6800	6850	55.34	4 Dpi (mixed) a	SRR3111547	SRX1539799	Poly(A) enrichment
BmRV1	6850	6900	47.74	4 Dpi (mixed) a	SRR3111547	SRX1539799	Poly(A) enrichment
BmRV1	6900	6950	39.38	4 Dpi (mixed) a	SRR3111547	SRX1539799	Poly(A) enrichment
BmRV1	6950	7000	53.18	4 Dpi (mixed) a	SRR3111547	SRX1539799	Poly(A) enrichment
BmRV1	7000	7050	54.8	4 Dpi (mixed) a	SRR3111547	SRX1539799	Poly(A) enrichment
BmRV1	7050	7100	45	4 Dpi (mixed) a	SRR3111547	SRX1539799	Poly(A) enrichment
BmRV1	7100	7150	45.6	4 Dpi (mixed) a	SRR3111547	SRX1539799	Poly(A) enrichment
BmRV1	7150	7200	36.6	4 Dpi (mixed) a	SRR3111547	SRX1539799	Poly(A) enrichment
BmRV1	7200	7250	60	4 Dpi (mixed) a	SRR3111547	SRX1539799	Poly(A) enrichment
BmRV1	7250	7300	68.88	4 Dpi (mixed) a	SRR3111547	SRX1539799	Poly(A) enrichment
BmRV1	7300	7350	62.54	4 Dpi (mixed) a	SRR3111547	SRX1539799	Poly(A) enrichment
BmRV1	7350	7400	79.74	4 Dpi (mixed) a	SRR3111547	SRX1539799	Poly(A) enrichment
BmRV1	7400	7450	87.32	4 Dpi (mixed) a	SRR3111547	SRX1539799	Poly(A) enrichment
BmRV1	7450	7500	80.9	4 Dpi (mixed) a	SRR3111547	SRX1539799	Poly(A) enrichment
BmRV1	7500	7550	79.66	4 Dpi (mixed) a	SRR3111547	SRX1539799	Poly(A) enrichment
BmRV1	7550	7600	66.52	4 Dpi (mixed) a	SRR3111547	SRX1539799	Poly(A) enrichment
BmRV1	7600	7650	54.84	4 Dpi (mixed) a	SRR3111547	SRX1539799	Poly(A) enrichment
BmRV1	7650	7700	49.34	4 Dpi (mixed) a	SRR3111547	SRX1539799	Poly(A) enrichment
BmRV1	7700	7750	24.62	4 Dpi (mixed) a	SRR3111547	SRX1539799	Poly(A) enrichment
BmRV1	7750	7800	12.22	4 Dpi (mixed) a	SRR3111547	SRX1539799	Poly(A) enrichment
BmRV1	7800	7829	4.34	4 Dpi (mixed) a	SRR3111547	SRX1539799	Poly(A) enrichment
BmRV1	0	50	10.74	4 Dpi (mixed) b	SRR3111569	SRX1539813	Poly(A) enrichment
BmRV1	50	100	32.08	4 Dpi (mixed) b	SRR3111569	SRX1539813	Poly(A) enrichment
BmRV1	100	150	31.5	4 Dpi (mixed) b	SRR3111569	SRX1539813	Poly(A) enrichment
BmRV1	150	200	20.82	4 Dpi (mixed) b	SRR3111569	SRX1539813	Poly(A) enrichment
BmRV1	200	250	22.02	4 Dpi (mixed) b	SRR3111569	SRX1539813	Poly(A) enrichment
BmRV1	250	300	29.82	4 Dpi (mixed) b	SRR3111569	SRX1539813	Poly(A) enrichment
BmRV1	300	350	25.16	4 Dpi (mixed) b	SRR3111569	SRX1539813	Poly(A) enrichment
BmRV1	350	400	24.44	4 Dpi (mixed) b	SRR3111569	SRX1539813	Poly(A) enrichment
BmRV1	400	450	39.54	4 Dpi (mixed) b	SRR3111569	SRX1539813	Poly(A) enrichment
BmRV1	450	500	43.8	4 Dpi (mixed) b	SRR3111569	SRX1539813	Poly(A) enrichment
BmRV1	500	550	26.54	4 Dpi (mixed) b	SRR3111569	SRX1539813	Poly(A) enrichment
BmRV1	550	600	17.96	4 Dpi (mixed) b	SRR3111569	SRX1539813	Poly(A) enrichment
BmRV1	600	650	19.82	4 Dpi (mixed) b	SRR3111569	SRX1539813	Poly(A) enrichment
BmRV1	650	700	22.12	4 Dpi (mixed) b	SRR3111569	SRX1539813	Poly(A) enrichment
BmRV1	700	750	29.42	4 Dpi (mixed) b	SRR3111569	SRX1539813	Poly(A) enrichment
BmRV1	750	800	24.78	4 Dpi (mixed) b	SRR3111569	SRX1539813	Poly(A) enrichment
BmRV1	800	850	18.02	4 Dpi (mixed) b	SRR3111569	SRX1539813	Poly(A) enrichment
BmRV1	850	900	19.1	4 Dpi (mixed) b	SRR3111569	SRX1539813	Poly(A) enrichment
BmRV1	900	950	21.66	4 Dpi (mixed) b	SRR3111569	SRX1539813	Poly(A) enrichment
BmRV1	950	1000	22.56	4 Dpi (mixed) b	SRR3111569	SRX1539813	Poly(A) enrichment
BmRV1	1000	1050	27.82	4 Dpi (mixed) b	SRR3111569	SRX1539813	Poly(A) enrichment
BmRV1	1050	1100	26.56	4 Dpi (mixed) b	SRR3111569	SRX1539813	Poly(A) enrichment
BmRV1	1100	1150	22.74	4 Dpi (mixed) b	SRR3111569	SRX1539813	Poly(A) enrichment
BmRV1	1150	1200	20.16	4 Dpi (mixed) b	SRR3111569	SRX1539813	Poly(A) enrichment
BmRV1	1200	1250	16.94	4 Dpi (mixed) b	SRR3111569	SRX1539813	Poly(A) enrichment
BmRV1	1250	1300	21.4	4 Dpi (mixed) b	SRR3111569	SRX1539813	Poly(A) enrichment
BmRV1	1300	1350	22.66	4 Dpi (mixed) b	SRR3111569	SRX1539813	Poly(A) enrichment
BmRV1	1350	1400	15.66	4 Dpi (mixed) b	SRR3111569	SRX1539813	Poly(A) enrichment
BmRV1	1400	1450	17.52	4 Dpi (mixed) b	SRR3111569	SRX1539813	Poly(A) enrichment
BmRV1	1450	1500	20.28	4 Dpi (mixed) b	SRR3111569	SRX1539813	Poly(A) enrichment
BmRV1	1500	1550	28.92	4 Dpi (mixed) b	SRR3111569	SRX1539813	Poly(A) enrichment
BmRV1	1550	1600	30.9	4 Dpi (mixed) b	SRR3111569	SRX1539813	Poly(A) enrichment
BmRV1	1600	1650	24.78	4 Dpi (mixed) b	SRR3111569	SRX1539813	Poly(A) enrichment
BmRV1	1650	1700	25.34	4 Dpi (mixed) b	SRR3111569	SRX1539813	Poly(A) enrichment
BmRV1	1700	1750	30.66	4 Dpi (mixed) b	SRR3111569	SRX1539813	Poly(A) enrichment
BmRV1	1750	1800	33.46	4 Dpi (mixed) b	SRR3111569	SRX1539813	Poly(A) enrichment
BmRV1	1800	1850	27.22	4 Dpi (mixed) b	SRR3111569	SRX1539813	Poly(A) enrichment
BmRV1	1850	1900	21.96	4 Dpi (mixed) b	SRR3111569	SRX1539813	Poly(A) enrichment
BmRV1	1900	1950	24.28	4 Dpi (mixed) b	SRR3111569	SRX1539813	Poly(A) enrichment
BmRV1	1950	2000	31.24	4 Dpi (mixed) b	SRR3111569	SRX1539813	Poly(A) enrichment
BmRV1	2000	2050	35.96	4 Dpi (mixed) b	SRR3111569	SRX1539813	Poly(A) enrichment
BmRV1	2050	2100	38.24	4 Dpi (mixed) b	SRR3111569	SRX1539813	Poly(A) enrichment
BmRV1	2100	2150	42.12	4 Dpi (mixed) b	SRR3111569	SRX1539813	Poly(A) enrichment
BmRV1	2150	2200	34.78	4 Dpi (mixed) b	SRR3111569	SRX1539813	Poly(A) enrichment
BmRV1	2200	2250	36.84	4 Dpi (mixed) b	SRR3111569	SRX1539813	Poly(A) enrichment
BmRV1	2250	2300	41.72	4 Dpi (mixed) b	SRR3111569	SRX1539813	Poly(A) enrichment
BmRV1	2300	2350	41.74	4 Dpi (mixed) b	SRR3111569	SRX1539813	Poly(A) enrichment
BmRV1	2350	2400	40.12	4 Dpi (mixed) b	SRR3111569	SRX1539813	Poly(A) enrichment
BmRV1	2400	2450	40	4 Dpi (mixed) b	SRR3111569	SRX1539813	Poly(A) enrichment
BmRV1	2450	2500	36.42	4 Dpi (mixed) b	SRR3111569	SRX1539813	Poly(A) enrichment
BmRV1	2500	2550	27.48	4 Dpi (mixed) b	SRR3111569	SRX1539813	Poly(A) enrichment
BmRV1	2550	2600	35.2	4 Dpi (mixed) b	SRR3111569	SRX1539813	Poly(A) enrichment
BmRV1	2600	2650	45.6	4 Dpi (mixed) b	SRR3111569	SRX1539813	Poly(A) enrichment
BmRV1	2650	2700	39.64	4 Dpi (mixed) b	SRR3111569	SRX1539813	Poly(A) enrichment
BmRV1	2700	2750	29.58	4 Dpi (mixed) b	SRR3111569	SRX1539813	Poly(A) enrichment
BmRV1	2750	2800	31.42	4 Dpi (mixed) b	SRR3111569	SRX1539813	Poly(A) enrichment
BmRV1	2800	2850	27.82	4 Dpi (mixed) b	SRR3111569	SRX1539813	Poly(A) enrichment
BmRV1	2850	2900	24.98	4 Dpi (mixed) b	SRR3111569	SRX1539813	Poly(A) enrichment
BmRV1	2900	2950	28.5	4 Dpi (mixed) b	SRR3111569	SRX1539813	Poly(A) enrichment
BmRV1	2950	3000	24.78	4 Dpi (mixed) b	SRR3111569	SRX1539813	Poly(A) enrichment
BmRV1	3000	3050	24	4 Dpi (mixed) b	SRR3111569	SRX1539813	Poly(A) enrichment
BmRV1	3050	3100	24.56	4 Dpi (mixed) b	SRR3111569	SRX1539813	Poly(A) enrichment
BmRV1	3100	3150	24.82	4 Dpi (mixed) b	SRR3111569	SRX1539813	Poly(A) enrichment
BmRV1	3150	3200	30.32	4 Dpi (mixed) b	SRR3111569	SRX1539813	Poly(A) enrichment
BmRV1	3200	3250	37.28	4 Dpi (mixed) b	SRR3111569	SRX1539813	Poly(A) enrichment
BmRV1	3250	3300	33.78	4 Dpi (mixed) b	SRR3111569	SRX1539813	Poly(A) enrichment
BmRV1	3300	3350	26.9	4 Dpi (mixed) b	SRR3111569	SRX1539813	Poly(A) enrichment
BmRV1	3350	3400	27.12	4 Dpi (mixed) b	SRR3111569	SRX1539813	Poly(A) enrichment
BmRV1	3400	3450	28.74	4 Dpi (mixed) b	SRR3111569	SRX1539813	Poly(A) enrichment
BmRV1	3450	3500	31.34	4 Dpi (mixed) b	SRR3111569	SRX1539813	Poly(A) enrichment
BmRV1	3500	3550	38.42	4 Dpi (mixed) b	SRR3111569	SRX1539813	Poly(A) enrichment
BmRV1	3550	3600	32.7	4 Dpi (mixed) b	SRR3111569	SRX1539813	Poly(A) enrichment
BmRV1	3600	3650	29.34	4 Dpi (mixed) b	SRR3111569	SRX1539813	Poly(A) enrichment
BmRV1	3650	3700	35.08	4 Dpi (mixed) b	SRR3111569	SRX1539813	Poly(A) enrichment
BmRV1	3700	3750	37.3	4 Dpi (mixed) b	SRR3111569	SRX1539813	Poly(A) enrichment
BmRV1	3750	3800	36.46	4 Dpi (mixed) b	SRR3111569	SRX1539813	Poly(A) enrichment
BmRV1	3800	3850	38.18	4 Dpi (mixed) b	SRR3111569	SRX1539813	Poly(A) enrichment
BmRV1	3850	3900	40.28	4 Dpi (mixed) b	SRR3111569	SRX1539813	Poly(A) enrichment
BmRV1	3900	3950	32.8	4 Dpi (mixed) b	SRR3111569	SRX1539813	Poly(A) enrichment
BmRV1	3950	4000	30.52	4 Dpi (mixed) b	SRR3111569	SRX1539813	Poly(A) enrichment
BmRV1	4000	4050	36.48	4 Dpi (mixed) b	SRR3111569	SRX1539813	Poly(A) enrichment
BmRV1	4050	4100	44.94	4 Dpi (mixed) b	SRR3111569	SRX1539813	Poly(A) enrichment
BmRV1	4100	4150	38.28	4 Dpi (mixed) b	SRR3111569	SRX1539813	Poly(A) enrichment
BmRV1	4150	4200	27.6	4 Dpi (mixed) b	SRR3111569	SRX1539813	Poly(A) enrichment
BmRV1	4200	4250	41.52	4 Dpi (mixed) b	SRR3111569	SRX1539813	Poly(A) enrichment
BmRV1	4250	4300	46.02	4 Dpi (mixed) b	SRR3111569	SRX1539813	Poly(A) enrichment
BmRV1	4300	4350	37	4 Dpi (mixed) b	SRR3111569	SRX1539813	Poly(A) enrichment
BmRV1	4350	4400	29.34	4 Dpi (mixed) b	SRR3111569	SRX1539813	Poly(A) enrichment
BmRV1	4400	4450	38.82	4 Dpi (mixed) b	SRR3111569	SRX1539813	Poly(A) enrichment
BmRV1	4450	4500	35.34	4 Dpi (mixed) b	SRR3111569	SRX1539813	Poly(A) enrichment
BmRV1	4500	4550	25.22	4 Dpi (mixed) b	SRR3111569	SRX1539813	Poly(A) enrichment
BmRV1	4550	4600	27.6	4 Dpi (mixed) b	SRR3111569	SRX1539813	Poly(A) enrichment
BmRV1	4600	4650	24.58	4 Dpi (mixed) b	SRR3111569	SRX1539813	Poly(A) enrichment
BmRV1	4650	4700	20.98	4 Dpi (mixed) b	SRR3111569	SRX1539813	Poly(A) enrichment
BmRV1	4700	4750	19.42	4 Dpi (mixed) b	SRR3111569	SRX1539813	Poly(A) enrichment
BmRV1	4750	4800	29.08	4 Dpi (mixed) b	SRR3111569	SRX1539813	Poly(A) enrichment
BmRV1	4800	4850	33.56	4 Dpi (mixed) b	SRR3111569	SRX1539813	Poly(A) enrichment
BmRV1	4850	4900	24.68	4 Dpi (mixed) b	SRR3111569	SRX1539813	Poly(A) enrichment
BmRV1	4900	4950	29.62	4 Dpi (mixed) b	SRR3111569	SRX1539813	Poly(A) enrichment
BmRV1	4950	5000	37.58	4 Dpi (mixed) b	SRR3111569	SRX1539813	Poly(A) enrichment
BmRV1	5000	5050	27.96	4 Dpi (mixed) b	SRR3111569	SRX1539813	Poly(A) enrichment
BmRV1	5050	5100	33.76	4 Dpi (mixed) b	SRR3111569	SRX1539813	Poly(A) enrichment
BmRV1	5100	5150	42.72	4 Dpi (mixed) b	SRR3111569	SRX1539813	Poly(A) enrichment
BmRV1	5150	5200	39.52	4 Dpi (mixed) b	SRR3111569	SRX1539813	Poly(A) enrichment
BmRV1	5200	5250	37.02	4 Dpi (mixed) b	SRR3111569	SRX1539813	Poly(A) enrichment
BmRV1	5250	5300	28.88	4 Dpi (mixed) b	SRR3111569	SRX1539813	Poly(A) enrichment
BmRV1	5300	5350	19.9	4 Dpi (mixed) b	SRR3111569	SRX1539813	Poly(A) enrichment
BmRV1	5350	5400	31.38	4 Dpi (mixed) b	SRR3111569	SRX1539813	Poly(A) enrichment
BmRV1	5400	5450	40.78	4 Dpi (mixed) b	SRR3111569	SRX1539813	Poly(A) enrichment
BmRV1	5450	5500	35.04	4 Dpi (mixed) b	SRR3111569	SRX1539813	Poly(A) enrichment
BmRV1	5500	5550	26.86	4 Dpi (mixed) b	SRR3111569	SRX1539813	Poly(A) enrichment
BmRV1	5550	5600	29.52	4 Dpi (mixed) b	SRR3111569	SRX1539813	Poly(A) enrichment
BmRV1	5600	5650	29.2	4 Dpi (mixed) b	SRR3111569	SRX1539813	Poly(A) enrichment
BmRV1	5650	5700	31.32	4 Dpi (mixed) b	SRR3111569	SRX1539813	Poly(A) enrichment
BmRV1	5700	5750	38.46	4 Dpi (mixed) b	SRR3111569	SRX1539813	Poly(A) enrichment
BmRV1	5750	5800	31.44	4 Dpi (mixed) b	SRR3111569	SRX1539813	Poly(A) enrichment
BmRV1	5800	5850	32.4	4 Dpi (mixed) b	SRR3111569	SRX1539813	Poly(A) enrichment
BmRV1	5850	5900	37.78	4 Dpi (mixed) b	SRR3111569	SRX1539813	Poly(A) enrichment
BmRV1	5900	5950	35.12	4 Dpi (mixed) b	SRR3111569	SRX1539813	Poly(A) enrichment
BmRV1	5950	6000	33.7	4 Dpi (mixed) b	SRR3111569	SRX1539813	Poly(A) enrichment
BmRV1	6000	6050	30.5	4 Dpi (mixed) b	SRR3111569	SRX1539813	Poly(A) enrichment
BmRV1	6050	6100	30.12	4 Dpi (mixed) b	SRR3111569	SRX1539813	Poly(A) enrichment
BmRV1	6100	6150	36.54	4 Dpi (mixed) b	SRR3111569	SRX1539813	Poly(A) enrichment
BmRV1	6150	6200	37.18	4 Dpi (mixed) b	SRR3111569	SRX1539813	Poly(A) enrichment
BmRV1	6200	6250	44.72	4 Dpi (mixed) b	SRR3111569	SRX1539813	Poly(A) enrichment
BmRV1	6250	6300	44.86	4 Dpi (mixed) b	SRR3111569	SRX1539813	Poly(A) enrichment
BmRV1	6300	6350	30.84	4 Dpi (mixed) b	SRR3111569	SRX1539813	Poly(A) enrichment
BmRV1	6350	6400	32.72	4 Dpi (mixed) b	SRR3111569	SRX1539813	Poly(A) enrichment
BmRV1	6400	6450	38.12	4 Dpi (mixed) b	SRR3111569	SRX1539813	Poly(A) enrichment
BmRV1	6450	6500	37.12	4 Dpi (mixed) b	SRR3111569	SRX1539813	Poly(A) enrichment
BmRV1	6500	6550	43.52	4 Dpi (mixed) b	SRR3111569	SRX1539813	Poly(A) enrichment
BmRV1	6550	6600	40.72	4 Dpi (mixed) b	SRR3111569	SRX1539813	Poly(A) enrichment
BmRV1	6600	6650	27.26	4 Dpi (mixed) b	SRR3111569	SRX1539813	Poly(A) enrichment
BmRV1	6650	6700	38.18	4 Dpi (mixed) b	SRR3111569	SRX1539813	Poly(A) enrichment
BmRV1	6700	6750	40.44	4 Dpi (mixed) b	SRR3111569	SRX1539813	Poly(A) enrichment
BmRV1	6750	6800	32.88	4 Dpi (mixed) b	SRR3111569	SRX1539813	Poly(A) enrichment
BmRV1	6800	6850	30.9	4 Dpi (mixed) b	SRR3111569	SRX1539813	Poly(A) enrichment
BmRV1	6850	6900	26.1	4 Dpi (mixed) b	SRR3111569	SRX1539813	Poly(A) enrichment
BmRV1	6900	6950	29.76	4 Dpi (mixed) b	SRR3111569	SRX1539813	Poly(A) enrichment
BmRV1	6950	7000	38.52	4 Dpi (mixed) b	SRR3111569	SRX1539813	Poly(A) enrichment
BmRV1	7000	7050	36.44	4 Dpi (mixed) b	SRR3111569	SRX1539813	Poly(A) enrichment
BmRV1	7050	7100	33.2	4 Dpi (mixed) b	SRR3111569	SRX1539813	Poly(A) enrichment
BmRV1	7100	7150	33.9	4 Dpi (mixed) b	SRR3111569	SRX1539813	Poly(A) enrichment
BmRV1	7150	7200	37.12	4 Dpi (mixed) b	SRR3111569	SRX1539813	Poly(A) enrichment
BmRV1	7200	7250	56.72	4 Dpi (mixed) b	SRR3111569	SRX1539813	Poly(A) enrichment
BmRV1	7250	7300	70.78	4 Dpi (mixed) b	SRR3111569	SRX1539813	Poly(A) enrichment
BmRV1	7300	7350	53.6	4 Dpi (mixed) b	SRR3111569	SRX1539813	Poly(A) enrichment
BmRV1	7350	7400	46.08	4 Dpi (mixed) b	SRR3111569	SRX1539813	Poly(A) enrichment
BmRV1	7400	7450	50.68	4 Dpi (mixed) b	SRR3111569	SRX1539813	Poly(A) enrichment
BmRV1	7450	7500	57.92	4 Dpi (mixed) b	SRR3111569	SRX1539813	Poly(A) enrichment
BmRV1	7500	7550	62.74	4 Dpi (mixed) b	SRR3111569	SRX1539813	Poly(A) enrichment
BmRV1	7550	7600	46.78	4 Dpi (mixed) b	SRR3111569	SRX1539813	Poly(A) enrichment
BmRV1	7600	7650	36.92	4 Dpi (mixed) b	SRR3111569	SRX1539813	Poly(A) enrichment
BmRV1	7650	7700	38.98	4 Dpi (mixed) b	SRR3111569	SRX1539813	Poly(A) enrichment
BmRV1	7700	7750	24.76	4 Dpi (mixed) b	SRR3111569	SRX1539813	Poly(A) enrichment
BmRV1	7750	7800	7.8	4 Dpi (mixed) b	SRR3111569	SRX1539813	Poly(A) enrichment
BmRV1	7800	7829	1.28	4 Dpi (mixed) b	SRR3111569	SRX1539813	Poly(A) enrichment
BmRV1	0	50	13.78	8 Dpi (mixed) a	SRR3111577	SRX1539817	Poly(A) enrichment
BmRV1	50	100	48.46	8 Dpi (mixed) a	SRR3111577	SRX1539817	Poly(A) enrichment
BmRV1	100	150	53.46	8 Dpi (mixed) a	SRR3111577	SRX1539817	Poly(A) enrichment
BmRV1	150	200	38.54	8 Dpi (mixed) a	SRR3111577	SRX1539817	Poly(A) enrichment
BmRV1	200	250	33.94	8 Dpi (mixed) a	SRR3111577	SRX1539817	Poly(A) enrichment
BmRV1	250	300	44.48	8 Dpi (mixed) a	SRR3111577	SRX1539817	Poly(A) enrichment
BmRV1	300	350	38.94	8 Dpi (mixed) a	SRR3111577	SRX1539817	Poly(A) enrichment
BmRV1	350	400	21.68	8 Dpi (mixed) a	SRR3111577	SRX1539817	Poly(A) enrichment
BmRV1	400	450	29.8	8 Dpi (mixed) a	SRR3111577	SRX1539817	Poly(A) enrichment
BmRV1	450	500	43.6	8 Dpi (mixed) a	SRR3111577	SRX1539817	Poly(A) enrichment
BmRV1	500	550	44.32	8 Dpi (mixed) a	SRR3111577	SRX1539817	Poly(A) enrichment
BmRV1	550	600	38.62	8 Dpi (mixed) a	SRR3111577	SRX1539817	Poly(A) enrichment
BmRV1	600	650	42.84	8 Dpi (mixed) a	SRR3111577	SRX1539817	Poly(A) enrichment
BmRV1	650	700	41.16	8 Dpi (mixed) a	SRR3111577	SRX1539817	Poly(A) enrichment
BmRV1	700	750	41.96	8 Dpi (mixed) a	SRR3111577	SRX1539817	Poly(A) enrichment
BmRV1	750	800	44	8 Dpi (mixed) a	SRR3111577	SRX1539817	Poly(A) enrichment
BmRV1	800	850	42.24	8 Dpi (mixed) a	SRR3111577	SRX1539817	Poly(A) enrichment
BmRV1	850	900	36.7	8 Dpi (mixed) a	SRR3111577	SRX1539817	Poly(A) enrichment
BmRV1	900	950	36.9	8 Dpi (mixed) a	SRR3111577	SRX1539817	Poly(A) enrichment
BmRV1	950	1000	31.82	8 Dpi (mixed) a	SRR3111577	SRX1539817	Poly(A) enrichment
BmRV1	1000	1050	31.04	8 Dpi (mixed) a	SRR3111577	SRX1539817	Poly(A) enrichment
BmRV1	1050	1100	34.68	8 Dpi (mixed) a	SRR3111577	SRX1539817	Poly(A) enrichment
BmRV1	1100	1150	36.38	8 Dpi (mixed) a	SRR3111577	SRX1539817	Poly(A) enrichment
BmRV1	1150	1200	43.56	8 Dpi (mixed) a	SRR3111577	SRX1539817	Poly(A) enrichment
BmRV1	1200	1250	36.78	8 Dpi (mixed) a	SRR3111577	SRX1539817	Poly(A) enrichment
BmRV1	1250	1300	29.72	8 Dpi (mixed) a	SRR3111577	SRX1539817	Poly(A) enrichment
BmRV1	1300	1350	29.06	8 Dpi (mixed) a	SRR3111577	SRX1539817	Poly(A) enrichment
BmRV1	1350	1400	31.86	8 Dpi (mixed) a	SRR3111577	SRX1539817	Poly(A) enrichment
BmRV1	1400	1450	28.22	8 Dpi (mixed) a	SRR3111577	SRX1539817	Poly(A) enrichment
BmRV1	1450	1500	22.12	8 Dpi (mixed) a	SRR3111577	SRX1539817	Poly(A) enrichment
BmRV1	1500	1550	31.44	8 Dpi (mixed) a	SRR3111577	SRX1539817	Poly(A) enrichment
BmRV1	1550	1600	39.6	8 Dpi (mixed) a	SRR3111577	SRX1539817	Poly(A) enrichment
BmRV1	1600	1650	34.82	8 Dpi (mixed) a	SRR3111577	SRX1539817	Poly(A) enrichment
BmRV1	1650	1700	34.34	8 Dpi (mixed) a	SRR3111577	SRX1539817	Poly(A) enrichment
BmRV1	1700	1750	39.62	8 Dpi (mixed) a	SRR3111577	SRX1539817	Poly(A) enrichment
BmRV1	1750	1800	33.88	8 Dpi (mixed) a	SRR3111577	SRX1539817	Poly(A) enrichment
BmRV1	1800	1850	32.58	8 Dpi (mixed) a	SRR3111577	SRX1539817	Poly(A) enrichment
BmRV1	1850	1900	36	8 Dpi (mixed) a	SRR3111577	SRX1539817	Poly(A) enrichment
BmRV1	1900	1950	36.04	8 Dpi (mixed) a	SRR3111577	SRX1539817	Poly(A) enrichment
BmRV1	1950	2000	45.18	8 Dpi (mixed) a	SRR3111577	SRX1539817	Poly(A) enrichment
BmRV1	2000	2050	56	8 Dpi (mixed) a	SRR3111577	SRX1539817	Poly(A) enrichment
BmRV1	2050	2100	65.12	8 Dpi (mixed) a	SRR3111577	SRX1539817	Poly(A) enrichment
BmRV1	2100	2150	60.7	8 Dpi (mixed) a	SRR3111577	SRX1539817	Poly(A) enrichment
BmRV1	2150	2200	51.66	8 Dpi (mixed) a	SRR3111577	SRX1539817	Poly(A) enrichment
BmRV1	2200	2250	58.5	8 Dpi (mixed) a	SRR3111577	SRX1539817	Poly(A) enrichment
BmRV1	2250	2300	65.12	8 Dpi (mixed) a	SRR3111577	SRX1539817	Poly(A) enrichment
BmRV1	2300	2350	51.68	8 Dpi (mixed) a	SRR3111577	SRX1539817	Poly(A) enrichment
BmRV1	2350	2400	45.14	8 Dpi (mixed) a	SRR3111577	SRX1539817	Poly(A) enrichment
BmRV1	2400	2450	45.6	8 Dpi (mixed) a	SRR3111577	SRX1539817	Poly(A) enrichment
BmRV1	2450	2500	41.96	8 Dpi (mixed) a	SRR3111577	SRX1539817	Poly(A) enrichment
BmRV1	2500	2550	41.84	8 Dpi (mixed) a	SRR3111577	SRX1539817	Poly(A) enrichment
BmRV1	2550	2600	36.2	8 Dpi (mixed) a	SRR3111577	SRX1539817	Poly(A) enrichment
BmRV1	2600	2650	39.86	8 Dpi (mixed) a	SRR3111577	SRX1539817	Poly(A) enrichment
BmRV1	2650	2700	36.44	8 Dpi (mixed) a	SRR3111577	SRX1539817	Poly(A) enrichment
BmRV1	2700	2750	34.94	8 Dpi (mixed) a	SRR3111577	SRX1539817	Poly(A) enrichment
BmRV1	2750	2800	43.54	8 Dpi (mixed) a	SRR3111577	SRX1539817	Poly(A) enrichment
BmRV1	2800	2850	43.3	8 Dpi (mixed) a	SRR3111577	SRX1539817	Poly(A) enrichment
BmRV1	2850	2900	40.1	8 Dpi (mixed) a	SRR3111577	SRX1539817	Poly(A) enrichment
BmRV1	2900	2950	39.28	8 Dpi (mixed) a	SRR3111577	SRX1539817	Poly(A) enrichment
BmRV1	2950	3000	39.12	8 Dpi (mixed) a	SRR3111577	SRX1539817	Poly(A) enrichment
BmRV1	3000	3050	35.7	8 Dpi (mixed) a	SRR3111577	SRX1539817	Poly(A) enrichment
BmRV1	3050	3100	32.2	8 Dpi (mixed) a	SRR3111577	SRX1539817	Poly(A) enrichment
BmRV1	3100	3150	39.4	8 Dpi (mixed) a	SRR3111577	SRX1539817	Poly(A) enrichment
BmRV1	3150	3200	41.94	8 Dpi (mixed) a	SRR3111577	SRX1539817	Poly(A) enrichment
BmRV1	3200	3250	34.2	8 Dpi (mixed) a	SRR3111577	SRX1539817	Poly(A) enrichment
BmRV1	3250	3300	27.2	8 Dpi (mixed) a	SRR3111577	SRX1539817	Poly(A) enrichment
BmRV1	3300	3350	24.68	8 Dpi (mixed) a	SRR3111577	SRX1539817	Poly(A) enrichment
BmRV1	3350	3400	34.44	8 Dpi (mixed) a	SRR3111577	SRX1539817	Poly(A) enrichment
BmRV1	3400	3450	40.12	8 Dpi (mixed) a	SRR3111577	SRX1539817	Poly(A) enrichment
BmRV1	3450	3500	35.1	8 Dpi (mixed) a	SRR3111577	SRX1539817	Poly(A) enrichment
BmRV1	3500	3550	29.62	8 Dpi (mixed) a	SRR3111577	SRX1539817	Poly(A) enrichment
BmRV1	3550	3600	27.26	8 Dpi (mixed) a	SRR3111577	SRX1539817	Poly(A) enrichment
BmRV1	3600	3650	37.52	8 Dpi (mixed) a	SRR3111577	SRX1539817	Poly(A) enrichment
BmRV1	3650	3700	45.72	8 Dpi (mixed) a	SRR3111577	SRX1539817	Poly(A) enrichment
BmRV1	3700	3750	43.82	8 Dpi (mixed) a	SRR3111577	SRX1539817	Poly(A) enrichment
BmRV1	3750	3800	37.06	8 Dpi (mixed) a	SRR3111577	SRX1539817	Poly(A) enrichment
BmRV1	3800	3850	49.48	8 Dpi (mixed) a	SRR3111577	SRX1539817	Poly(A) enrichment
BmRV1	3850	3900	64.2	8 Dpi (mixed) a	SRR3111577	SRX1539817	Poly(A) enrichment
BmRV1	3900	3950	46.06	8 Dpi (mixed) a	SRR3111577	SRX1539817	Poly(A) enrichment
BmRV1	3950	4000	37.8	8 Dpi (mixed) a	SRR3111577	SRX1539817	Poly(A) enrichment
BmRV1	4000	4050	41.46	8 Dpi (mixed) a	SRR3111577	SRX1539817	Poly(A) enrichment
BmRV1	4050	4100	43.26	8 Dpi (mixed) a	SRR3111577	SRX1539817	Poly(A) enrichment
BmRV1	4100	4150	48.44	8 Dpi (mixed) a	SRR3111577	SRX1539817	Poly(A) enrichment
BmRV1	4150	4200	44.66	8 Dpi (mixed) a	SRR3111577	SRX1539817	Poly(A) enrichment
BmRV1	4200	4250	38.92	8 Dpi (mixed) a	SRR3111577	SRX1539817	Poly(A) enrichment
BmRV1	4250	4300	36.82	8 Dpi (mixed) a	SRR3111577	SRX1539817	Poly(A) enrichment
BmRV1	4300	4350	36.04	8 Dpi (mixed) a	SRR3111577	SRX1539817	Poly(A) enrichment
BmRV1	4350	4400	36.66	8 Dpi (mixed) a	SRR3111577	SRX1539817	Poly(A) enrichment
BmRV1	4400	4450	44.68	8 Dpi (mixed) a	SRR3111577	SRX1539817	Poly(A) enrichment
BmRV1	4450	4500	46.94	8 Dpi (mixed) a	SRR3111577	SRX1539817	Poly(A) enrichment
BmRV1	4500	4550	47.64	8 Dpi (mixed) a	SRR3111577	SRX1539817	Poly(A) enrichment
BmRV1	4550	4600	41.82	8 Dpi (mixed) a	SRR3111577	SRX1539817	Poly(A) enrichment
BmRV1	4600	4650	30.02	8 Dpi (mixed) a	SRR3111577	SRX1539817	Poly(A) enrichment
BmRV1	4650	4700	42.44	8 Dpi (mixed) a	SRR3111577	SRX1539817	Poly(A) enrichment
BmRV1	4700	4750	48.7	8 Dpi (mixed) a	SRR3111577	SRX1539817	Poly(A) enrichment
BmRV1	4750	4800	48.24	8 Dpi (mixed) a	SRR3111577	SRX1539817	Poly(A) enrichment
BmRV1	4800	4850	46.16	8 Dpi (mixed) a	SRR3111577	SRX1539817	Poly(A) enrichment
BmRV1	4850	4900	35.52	8 Dpi (mixed) a	SRR3111577	SRX1539817	Poly(A) enrichment
BmRV1	4900	4950	43.82	8 Dpi (mixed) a	SRR3111577	SRX1539817	Poly(A) enrichment
BmRV1	4950	5000	46.84	8 Dpi (mixed) a	SRR3111577	SRX1539817	Poly(A) enrichment
BmRV1	5000	5050	41.86	8 Dpi (mixed) a	SRR3111577	SRX1539817	Poly(A) enrichment
BmRV1	5050	5100	54.44	8 Dpi (mixed) a	SRR3111577	SRX1539817	Poly(A) enrichment
BmRV1	5100	5150	63.58	8 Dpi (mixed) a	SRR3111577	SRX1539817	Poly(A) enrichment
BmRV1	5150	5200	56.72	8 Dpi (mixed) a	SRR3111577	SRX1539817	Poly(A) enrichment
BmRV1	5200	5250	64.16	8 Dpi (mixed) a	SRR3111577	SRX1539817	Poly(A) enrichment
BmRV1	5250	5300	61.58	8 Dpi (mixed) a	SRR3111577	SRX1539817	Poly(A) enrichment
BmRV1	5300	5350	42.02	8 Dpi (mixed) a	SRR3111577	SRX1539817	Poly(A) enrichment
BmRV1	5350	5400	49.02	8 Dpi (mixed) a	SRR3111577	SRX1539817	Poly(A) enrichment
BmRV1	5400	5450	48.44	8 Dpi (mixed) a	SRR3111577	SRX1539817	Poly(A) enrichment
BmRV1	5450	5500	47.4	8 Dpi (mixed) a	SRR3111577	SRX1539817	Poly(A) enrichment
BmRV1	5500	5550	44.02	8 Dpi (mixed) a	SRR3111577	SRX1539817	Poly(A) enrichment
BmRV1	5550	5600	40.02	8 Dpi (mixed) a	SRR3111577	SRX1539817	Poly(A) enrichment
BmRV1	5600	5650	36.92	8 Dpi (mixed) a	SRR3111577	SRX1539817	Poly(A) enrichment
BmRV1	5650	5700	38.8	8 Dpi (mixed) a	SRR3111577	SRX1539817	Poly(A) enrichment
BmRV1	5700	5750	40.92	8 Dpi (mixed) a	SRR3111577	SRX1539817	Poly(A) enrichment
[truncated: 4,124 more rows]

## Sheet: Fig2.b
Genome	start	end	coverage.mean	metadata	SRR					Note: Raw information used for the generation of Figure 2b
OVRV1	0	50	5.22	L3	ERR225731
OVRV1	50	100	35.54	L3	ERR225731
OVRV1	100	150	84.32	L3	ERR225731
OVRV1	150	200	71.74	L3	ERR225731
OVRV1	200	250	22.16	L3	ERR225731
OVRV1	250	300	14.56	L3	ERR225731
OVRV1	300	350	37.04	L3	ERR225731
OVRV1	350	400	74.54	L3	ERR225731
OVRV1	400	450	84.3	L3	ERR225731
OVRV1	450	500	87.48	L3	ERR225731
OVRV1	500	550	99.46	L3	ERR225731
OVRV1	550	600	77.18	L3	ERR225731
OVRV1	600	650	54.98	L3	ERR225731
OVRV1	650	700	51.5	L3	ERR225731
OVRV1	700	750	54.56	L3	ERR225731
OVRV1	750	800	75.06	L3	ERR225731
OVRV1	800	850	100.18	L3	ERR225731
OVRV1	850	900	104.48	L3	ERR225731
OVRV1	900	950	100.08	L3	ERR225731
OVRV1	950	1000	104.66	L3	ERR225731
OVRV1	1000	1050	144.56	L3	ERR225731
OVRV1	1050	1100	228.3	L3	ERR225731
OVRV1	1100	1150	188.74	L3	ERR225731
OVRV1	1150	1200	77.28	L3	ERR225731
OVRV1	1200	1250	62.36	L3	ERR225731
OVRV1	1250	1300	78.1	L3	ERR225731
OVRV1	1300	1350	152.58	L3	ERR225731
OVRV1	1350	1400	243.14	L3	ERR225731
OVRV1	1400	1450	135.3	L3	ERR225731
OVRV1	1450	1500	19.4	L3	ERR225731
OVRV1	1500	1550	19.74	L3	ERR225731
OVRV1	1550	1600	12.92	L3	ERR225731
OVRV1	1600	1650	13.04	L3	ERR225731
OVRV1	1650	1700	18.12	L3	ERR225731
OVRV1	1700	1750	22.44	L3	ERR225731
OVRV1	1750	1800	30.2	L3	ERR225731
OVRV1	1800	1850	39.52	L3	ERR225731
OVRV1	1850	1900	47.32	L3	ERR225731
OVRV1	1900	1950	61.1	L3	ERR225731
OVRV1	1950	2000	43.92	L3	ERR225731
OVRV1	2000	2050	22.04	L3	ERR225731
OVRV1	2050	2100	21.64	L3	ERR225731
OVRV1	2100	2150	22.08	L3	ERR225731
OVRV1	2150	2200	43.3	L3	ERR225731
OVRV1	2200	2250	61.56	L3	ERR225731
OVRV1	2250	2300	39.7	L3	ERR225731
OVRV1	2300	2350	36.82	L3	ERR225731
OVRV1	2350	2400	54.88	L3	ERR225731
OVRV1	2400	2450	39.94	L3	ERR225731
OVRV1	2450	2500	29.14	L3	ERR225731
OVRV1	2500	2550	58.56	L3	ERR225731
OVRV1	2550	2600	84.92	L3	ERR225731
OVRV1	2600	2650	86.62	L3	ERR225731
OVRV1	2650	2700	83.04	L3	ERR225731
OVRV1	2700	2750	59.02	L3	ERR225731
OVRV1	2750	2800	47.52	L3	ERR225731
OVRV1	2800	2850	69.22	L3	ERR225731
OVRV1	2850	2900	85.94	L3	ERR225731
OVRV1	2900	2950	49.68	L3	ERR225731
OVRV1	2950	3000	9.18	L3	ERR225731
OVRV1	3000	3050	10.04	L3	ERR225731
OVRV1	3050	3100	9.24	L3	ERR225731
OVRV1	3100	3150	8.2	L3	ERR225731
OVRV1	3150	3200	9.18	L3	ERR225731
OVRV1	3200	3250	9.02	L3	ERR225731
OVRV1	3250	3300	13.3	L3	ERR225731
OVRV1	3300	3350	10.32	L3	ERR225731
OVRV1	3350	3400	7.14	L3	ERR225731
OVRV1	3400	3450	8.58	L3	ERR225731
OVRV1	3450	3500	10.34	L3	ERR225731
OVRV1	3500	3550	11.64	L3	ERR225731
OVRV1	3550	3600	12.8	L3	ERR225731
OVRV1	3600	3650	9.44	L3	ERR225731
OVRV1	3650	3700	11.6	L3	ERR225731
OVRV1	3700	3750	19.24	L3	ERR225731
OVRV1	3750	3800	19.04	L3	ERR225731
OVRV1	3800	3850	16.08	L3	ERR225731
OVRV1	3850	3900	14.52	L3	ERR225731
OVRV1	3900	3950	9.76	L3	ERR225731
OVRV1	3950	4000	5.5	L3	ERR225731
OVRV1	4000	4050	12.8	L3	ERR225731
OVRV1	4050	4100	24.22	L3	ERR225731
OVRV1	4100	4150	34.54	L3	ERR225731
OVRV1	4150	4200	54.62	L3	ERR225731
OVRV1	4200	4250	58.82	L3	ERR225731
OVRV1	4250	4300	34	L3	ERR225731
OVRV1	4300	4350	15.48	L3	ERR225731
OVRV1	4350	4400	15.08	L3	ERR225731
OVRV1	4400	4450	16.56	L3	ERR225731
OVRV1	4450	4500	34.3	L3	ERR225731
OVRV1	4500	4550	48	L3	ERR225731
OVRV1	4550	4600	21.16	L3	ERR225731
OVRV1	4600	4650	4.76	L3	ERR225731
OVRV1	4650	4700	6.48	L3	ERR225731
OVRV1	4700	4750	6.76	L3	ERR225731
OVRV1	4750	4800	5.94	L3	ERR225731
OVRV1	4800	4850	8.64	L3	ERR225731
OVRV1	4850	4900	7.96	L3	ERR225731
OVRV1	4900	4950	4.48	L3	ERR225731
OVRV1	4950	5000	3.44	L3	ERR225731
OVRV1	5000	5050	2.68	L3	ERR225731
OVRV1	5050	5100	4.02	L3	ERR225731
OVRV1	5100	5150	8.7	L3	ERR225731
OVRV1	5150	5200	6.12	L3	ERR225731
OVRV1	5200	5250	2.3	L3	ERR225731
OVRV1	5250	5300	2.46	L3	ERR225731
OVRV1	5300	5350	5.26	L3	ERR225731
OVRV1	5350	5400	8.74	L3	ERR225731
OVRV1	5400	5450	5.76	L3	ERR225731
OVRV1	5450	5500	3.18	L3	ERR225731
OVRV1	5500	5550	3.04	L3	ERR225731
OVRV1	5550	5600	3.12	L3	ERR225731
OVRV1	5600	5650	3.88	L3	ERR225731
OVRV1	5650	5700	3.58	L3	ERR225731
OVRV1	5700	5750	5.36	L3	ERR225731
OVRV1	5750	5800	6.36	L3	ERR225731
OVRV1	5800	5850	5.58	L3	ERR225731
OVRV1	5850	5900	4.48	L3	ERR225731
OVRV1	5900	5950	5.06	L3	ERR225731
OVRV1	5950	6000	4.78	L3	ERR225731
OVRV1	6000	6050	5.14	L3	ERR225731
OVRV1	6050	6100	6.04	L3	ERR225731
OVRV1	6100	6150	6.48	L3	ERR225731
OVRV1	6150	6200	5.06	L3	ERR225731
OVRV1	6200	6250	1.7	L3	ERR225731
OVRV1	6250	6300	3.56	L3	ERR225731
OVRV1	6300	6350	7.18	L3	ERR225731
OVRV1	6350	6400	8.28	L3	ERR225731
OVRV1	6400	6450	6.36	L3	ERR225731
OVRV1	6450	6500	6.4	L3	ERR225731
OVRV1	6500	6550	9.24	L3	ERR225731
OVRV1	6550	6600	6.32	L3	ERR225731
OVRV1	6600	6650	4.22	L3	ERR225731
OVRV1	6650	6700	9.2	L3	ERR225731
OVRV1	6700	6750	12.52	L3	ERR225731
OVRV1	6750	6800	10.56	L3	ERR225731
OVRV1	6800	6850	7.68	L3	ERR225731
OVRV1	6850	6900	7.5	L3	ERR225731
OVRV1	6900	6950	6.62	L3	ERR225731
OVRV1	6950	7000	5.86	L3	ERR225731
OVRV1	7000	7050	5.68	L3	ERR225731
OVRV1	7050	7100	6.6	L3	ERR225731
OVRV1	7100	7150	6.38	L3	ERR225731
OVRV1	7150	7200	4.92	L3	ERR225731
OVRV1	7200	7250	6.92	L3	ERR225731
OVRV1	7250	7300	10.44	L3	ERR225731
OVRV1	7300	7350	8.16	L3	ERR225731
OVRV1	7350	7400	3.52	L3	ERR225731
OVRV1	7400	7450	5.1	L3	ERR225731
OVRV1	7450	7500	8.32	L3	ERR225731
OVRV1	7500	7550	9.32	L3	ERR225731
OVRV1	7550	7600	6.68	L3	ERR225731
OVRV1	7600	7650	2.24	L3	ERR225731
OVRV1	7650	7700	3.12	L3	ERR225731
OVRV1	7700	7750	5.78	L3	ERR225731
OVRV1	7750	7800	5.3	L3	ERR225731
OVRV1	7800	7850	3.12	L3	ERR225731
OVRV1	7850	7900	2.86	L3	ERR225731
OVRV1	7900	7950	6.76	L3	ERR225731
OVRV1	7950	8000	8.2	L3	ERR225731
OVRV1	8000	8050	5.06	L3	ERR225731
OVRV1	8050	8100	4.42	L3	ERR225731
OVRV1	8100	8150	4.06	L3	ERR225731
OVRV1	8150	8200	5.96	L3	ERR225731
OVRV1	8200	8250	8.52	L3	ERR225731
OVRV1	8250	8300	7.2	L3	ERR225731
OVRV1	8300	8350	8.64	L3	ERR225731
OVRV1	8350	8400	8.76	L3	ERR225731
OVRV1	8400	8450	4.82	L3	ERR225731
OVRV1	8450	8500	3.22	L3	ERR225731
OVRV1	8500	8550	3.68	L3	ERR225731
OVRV1	8550	8600	3.86	L3	ERR225731
OVRV1	8600	8650	6.86	L3	ERR225731
OVRV1	8650	8700	5.8	L3	ERR225731
OVRV1	8700	8750	2.58	L3	ERR225731
OVRV1	8750	8800	4.42	L3	ERR225731
OVRV1	8800	8850	5.58	L3	ERR225731
OVRV1	8850	8900	4.54	L3	ERR225731
OVRV1	8900	8950	6.94	L3	ERR225731
OVRV1	8950	9000	7.02	L3	ERR225731
OVRV1	9000	9050	3.26	L3	ERR225731
OVRV1	9050	9100	4.8	L3	ERR225731
OVRV1	9100	9150	7.8	L3	ERR225731
OVRV1	9150	9200	6.3	L3	ERR225731
OVRV1	9200	9250	6.88	L3	ERR225731
OVRV1	9250	9300	10.84	L3	ERR225731
OVRV1	9300	9350	7.74	L3	ERR225731
OVRV1	9350	9400	10.08	L3	ERR225731
OVRV1	9400	9450	11.22	L3	ERR225731
OVRV1	9450	9500	5.92	L3	ERR225731
OVRV1	9500	9550	4.92	L3	ERR225731
OVRV1	9550	9600	6.54	L3	ERR225731
OVRV1	9600	9650	9.5	L3	ERR225731
OVRV1	9650	9700	12.9	L3	ERR225731
OVRV1	9700	9750	11.92	L3	ERR225731
OVRV1	9750	9800	9.86	L3	ERR225731
OVRV1	9800	9850	8.62	L3	ERR225731
OVRV1	9850	9900	7.74	L3	ERR225731
OVRV1	9900	9950	8.12	L3	ERR225731
OVRV1	9950	10000	8.28	L3	ERR225731
OVRV1	10000	10050	7.78	L3	ERR225731
OVRV1	10050	10100	6.82	L3	ERR225731
OVRV1	10100	10150	6.16	L3	ERR225731
OVRV1	10150	10200	8.54	L3	ERR225731
OVRV1	10200	10250	10.54	L3	ERR225731
OVRV1	10250	10300	10.24	L3	ERR225731
OVRV1	10300	10350	7.46	L3	ERR225731
OVRV1	10350	10400	7.28	L3	ERR225731
OVRV1	10400	10450	9.52	L3	ERR225731
OVRV1	10450	10500	14.98	L3	ERR225731
OVRV1	10500	10550	18.18	L3	ERR225731
OVRV1	10550	10600	14.98	L3	ERR225731
OVRV1	10600	10650	17.46	L3	ERR225731
OVRV1	10650	10700	23.02	L3	ERR225731
OVRV1	10700	10750	33.06	L3	ERR225731
OVRV1	10750	10800	32.08	L3	ERR225731
OVRV1	10800	10850	15.94	L3	ERR225731
OVRV1	10850	10900	11.22	L3	ERR225731
OVRV1	10900	10950	16.74	L3	ERR225731
OVRV1	10950	11000	16.66	L3	ERR225731
OVRV1	11000	11050	28.52	L3	ERR225731
OVRV1	11050	11100	31.22	L3	ERR225731
OVRV1	11100	11150	11.76	L3	ERR225731
OVRV1	11150	11200	1.8	L3	ERR225731
OVRV1	11200	11250	1.44	L3	ERR225731
OVRV1	11250	11300	7.98	L3	ERR225731
OVRV1	11300	11350	6.78	L3	ERR225731
OVRV1	11350	11394	5.86	L3	ERR225731
OVRV1	0	50	13.64	L3	ERR225732
OVRV1	50	100	132.6	L3	ERR225732
OVRV1	100	150	181.46	L3	ERR225732
OVRV1	150	200	96.02	L3	ERR225732
OVRV1	200	250	42.26	L3	ERR225732
OVRV1	250	300	26.58	L3	ERR225732
OVRV1	300	350	73.24	L3	ERR225732
OVRV1	350	400	160.22	L3	ERR225732
OVRV1	400	450	191.74	L3	ERR225732
OVRV1	450	500	141.58	L3	ERR225732
OVRV1	500	550	126.24	L3	ERR225732
OVRV1	550	600	124.26	L3	ERR225732
OVRV1	600	650	91.8	L3	ERR225732
OVRV1	650	700	80.5	L3	ERR225732
OVRV1	700	750	83.54	L3	ERR225732
OVRV1	750	800	96.34	L3	ERR225732
OVRV1	800	850	123.88	L3	ERR225732
OVRV1	850	900	118.76	L3	ERR225732
OVRV1	900	950	96.3	L3	ERR225732
OVRV1	950	1000	97.5	L3	ERR225732
OVRV1	1000	1050	126.12	L3	ERR225732
OVRV1	1050	1100	170.88	L3	ERR225732
OVRV1	1100	1150	133.1	L3	ERR225732
OVRV1	1150	1200	71.4	L3	ERR225732
OVRV1	1200	1250	64.44	L3	ERR225732
OVRV1	1250	1300	80.34	L3	ERR225732
OVRV1	1300	1350	114.02	L3	ERR225732
OVRV1	1350	1400	135.84	L3	ERR225732
OVRV1	1400	1450	84.28	L3	ERR225732
OVRV1	1450	1500	52.1	L3	ERR225732
OVRV1	1500	1550	54.2	L3	ERR225732
OVRV1	1550	1600	35.38	L3	ERR225732
OVRV1	1600	1650	34.08	L3	ERR225732
OVRV1	1650	1700	45.1	L3	ERR225732
OVRV1	1700	1750	52.5	L3	ERR225732
OVRV1	1750	1800	69.06	L3	ERR225732
OVRV1	1800	1850	82.54	L3	ERR225732
OVRV1	1850	1900	72.52	L3	ERR225732
OVRV1	1900	1950	86.64	L3	ERR225732
OVRV1	1950	2000	77.1	L3	ERR225732
OVRV1	2000	2050	44.76	L3	ERR225732
OVRV1	2050	2100	46.18	L3	ERR225732
OVRV1	2100	2150	60.24	L3	ERR225732
OVRV1	2150	2200	75.74	L3	ERR225732
OVRV1	2200	2250	92.24	L3	ERR225732
OVRV1	2250	2300	72.52	L3	ERR225732
OVRV1	2300	2350	36.76	L3	ERR225732
OVRV1	2350	2400	27.62	L3	ERR225732
OVRV1	2400	2450	21.24	L3	ERR225732
OVRV1	2450	2500	31.78	L3	ERR225732
OVRV1	2500	2550	58.44	L3	ERR225732
OVRV1	2550	2600	74.6	L3	ERR225732
OVRV1	2600	2650	68.9	L3	ERR225732
OVRV1	2650	2700	53.28	L3	ERR225732
OVRV1	2700	2750	37.9	L3	ERR225732
OVRV1	2750	2800	34.72	L3	ERR225732
OVRV1	2800	2850	56.64	L3	ERR225732
OVRV1	2850	2900	57.6	L3	ERR225732
OVRV1	2900	2950	29.4	L3	ERR225732
OVRV1	2950	3000	21.78	L3	ERR225732
OVRV1	3000	3050	36.66	L3	ERR225732
OVRV1	3050	3100	37.94	L3	ERR225732
OVRV1	3100	3150	29.12	L3	ERR225732
OVRV1	3150	3200	29.02	L3	ERR225732
OVRV1	3200	3250	21.72	L3	ERR225732
OVRV1	3250	3300	20.82	L3	ERR225732
OVRV1	3300	3350	28.76	L3	ERR225732
OVRV1	3350	3400	29.44	L3	ERR225732
OVRV1	3400	3450	22.58	L3	ERR225732
OVRV1	3450	3500	17.24	L3	ERR225732
OVRV1	3500	3550	18.88	L3	ERR225732
OVRV1	3550	3600	29.78	L3	ERR225732
OVRV1	3600	3650	33.84	L3	ERR225732
OVRV1	3650	3700	31.26	L3	ERR225732
OVRV1	3700	3750	35.06	L3	ERR225732
OVRV1	3750	3800	32.46	L3	ERR225732
OVRV1	3800	3850	24.88	L3	ERR225732
OVRV1	3850	3900	30.8	L3	ERR225732
OVRV1	3900	3950	32.76	L3	ERR225732
OVRV1	3950	4000	22.94	L3	ERR225732
OVRV1	4000	4050	21.22	L3	ERR225732
OVRV1	4050	4100	24.6	L3	ERR225732
OVRV1	4100	4150	25.94	L3	ERR225732
OVRV1	4150	4200	39.42	L3	ERR225732
OVRV1	4200	4250	47.94	L3	ERR225732
OVRV1	4250	4300	31.04	L3	ERR225732
OVRV1	4300	4350	11.78	L3	ERR225732
OVRV1	4350	4400	8.76	L3	ERR225732
OVRV1	4400	4450	14.1	L3	ERR225732
OVRV1	4450	4500	22.82	L3	ERR225732
OVRV1	4500	4550	29.84	L3	ERR225732
OVRV1	4550	4600	17.62	L3	ERR225732
OVRV1	4600	4650	8.8	L3	ERR225732
OVRV1	4650	4700	11.74	L3	ERR225732
OVRV1	4700	4750	16.6	L3	ERR225732
OVRV1	4750	4800	18.92	L3	ERR225732
OVRV1	4800	4850	16.54	L3	ERR225732
OVRV1	4850	4900	9.92	L3	ERR225732
OVRV1	4900	4950	10.02	L3	ERR225732
OVRV1	4950	5000	12.16	L3	ERR225732
OVRV1	5000	5050	9.46	L3	ERR225732
OVRV1	5050	5100	10.18	L3	ERR225732
OVRV1	5100	5150	12.16	L3	ERR225732
OVRV1	5150	5200	10.96	L3	ERR225732
OVRV1	5200	5250	8.02	L3	ERR225732
OVRV1	5250	5300	6.8	L3	ERR225732
OVRV1	5300	5350	7.4	L3	ERR225732
OVRV1	5350	5400	13.76	L3	ERR225732
OVRV1	5400	5450	14.98	L3	ERR225732
OVRV1	5450	5500	7.28	L3	ERR225732
OVRV1	5500	5550	7.62	L3	ERR225732
OVRV1	5550	5600	10.92	L3	ERR225732
OVRV1	5600	5650	8.68	L3	ERR225732
OVRV1	5650	5700	13.3	L3	ERR225732
OVRV1	5700	5750	13.74	L3	ERR225732
OVRV1	5750	5800	7.84	L3	ERR225732
OVRV1	5800	5850	12.22	L3	ERR225732
OVRV1	5850	5900	12.58	L3	ERR225732
OVRV1	5900	5950	9.24	L3	ERR225732
OVRV1	5950	6000	13.18	L3	ERR225732
OVRV1	6000	6050	14.18	L3	ERR225732
OVRV1	6050	6100	11.92	L3	ERR225732
OVRV1	6100	6150	16.84	L3	ERR225732
OVRV1	6150	6200	19.22	L3	ERR225732
OVRV1	6200	6250	11.84	L3	ERR225732
OVRV1	6250	6300	12.5	L3	ERR225732
OVRV1	6300	6350	17.98	L3	ERR225732
OVRV1	6350	6400	15.82	L3	ERR225732
OVRV1	6400	6450	15.46	L3	ERR225732
OVRV1	6450	6500	11.6	L3	ERR225732
OVRV1	6500	6550	8.4	L3	ERR225732
OVRV1	6550	6600	14.7	L3	ERR225732
OVRV1	6600	6650	15.98	L3	ERR225732
OVRV1	6650	6700	12.62	L3	ERR225732
OVRV1	6700	6750	11.38	L3	ERR225732
OVRV1	6750	6800	9.12	L3	ERR225732
OVRV1	6800	6850	7.02	L3	ERR225732
OVRV1	6850	6900	9	L3	ERR225732
OVRV1	6900	6950	12.68	L3	ERR225732
OVRV1	6950	7000	10.48	L3	ERR225732
OVRV1	7000	7050	7.8	L3	ERR225732
OVRV1	7050	7100	7.2	L3	ERR225732
OVRV1	7100	7150	9	L3	ERR225732
OVRV1	7150	7200	15.64	L3	ERR225732
OVRV1	7200	7250	12.1	L3	ERR225732
OVRV1	7250	7300	8.92	L3	ERR225732
OVRV1	7300	7350	14.26	L3	ERR225732
OVRV1	7350	7400	10.72	L3	ERR225732
OVRV1	7400	7450	7.58	L3	ERR225732
OVRV1	7450	7500	12.36	L3	ERR225732
OVRV1	7500	7550	12.54	L3	ERR225732
OVRV1	7550	7600	11.6	L3	ERR225732
OVRV1	7600	7650	11.7	L3	ERR225732
OVRV1	7650	7700	10.18	L3	ERR225732
OVRV1	7700	7750	10.7	L3	ERR225732
OVRV1	7750	7800	9.9	L3	ERR225732
OVRV1	7800	7850	8.62	L3	ERR225732
OVRV1	7850	7900	7.06	L3	ERR225732
OVRV1	7900	7950	7.28	L3	ERR225732
OVRV1	7950	8000	7.34	L3	ERR225732
OVRV1	8000	8050	7.22	L3	ERR225732
OVRV1	8050	8100	6.8	L3	ERR225732
OVRV1	8100	8150	4.7	L3	ERR225732
OVRV1	8150	8200	4.82	L3	ERR225732
OVRV1	8200	8250	7.28	L3	ERR225732
OVRV1	8250	8300	9.14	L3	ERR225732
OVRV1	8300	8350	12.4	L3	ERR225732
OVRV1	8350	8400	15.84	L3	ERR225732
OVRV1	8400	8450	9.96	L3	ERR225732
OVRV1	8450	8500	4.1	L3	ERR225732
OVRV1	8500	8550	8.3	L3	ERR225732
OVRV1	8550	8600	12.78	L3	ERR225732
OVRV1	8600	8650	12.26	L3	ERR225732
OVRV1	8650	8700	12.78	L3	ERR225732
OVRV1	8700	8750	11.82	L3	ERR225732
OVRV1	8750	8800	11.66	L3	ERR225732
OVRV1	8800	8850	11.98	L3	ERR225732
OVRV1	8850	8900	8.76	L3	ERR225732
OVRV1	8900	8950	9.14	L3	ERR225732
OVRV1	8950	9000	12.7	L3	ERR225732
OVRV1	9000	9050	16.44	L3	ERR225732
OVRV1	9050	9100	16.86	L3	ERR225732
OVRV1	9100	9150	12.78	L3	ERR225732
OVRV1	9150	9200	11.46	L3	ERR225732
OVRV1	9200	9250	17.12	L3	ERR225732
OVRV1	9250	9300	23.02	L3	ERR225732
OVRV1	9300	9350	17.42	L3	ERR225732
OVRV1	9350	9400	9.74	L3	ERR225732
OVRV1	9400	9450	9.76	L3	ERR225732
OVRV1	9450	9500	11.12	L3	ERR225732
OVRV1	9500	9550	10.14	L3	ERR225732
OVRV1	9550	9600	5.9	L3	ERR225732
OVRV1	9600	9650	8.38	L3	ERR225732
OVRV1	9650	9700	18.16	L3	ERR225732
OVRV1	9700	9750	18.68	L3	ERR225732
OVRV1	9750	9800	15.04	L3	ERR225732
OVRV1	9800	9850	14.62	L3	ERR225732
OVRV1	9850	9900	19.32	L3	ERR225732
OVRV1	9900	9950	25.22	L3	ERR225732
OVRV1	9950	10000	19.6	L3	ERR225732
OVRV1	10000	10050	9.08	L3	ERR225732
OVRV1	10050	10100	7.88	L3	ERR225732
OVRV1	10100	10150	18.08	L3	ERR225732
OVRV1	10150	10200	20.32	L3	ERR225732
OVRV1	10200	10250	16.08	L3	ERR225732
OVRV1	10250	10300	12.9	L3	ERR225732
OVRV1	10300	10350	8.24	L3	ERR225732
OVRV1	10350	10400	10.92	L3	ERR225732
OVRV1	10400	10450	15.82	L3	ERR225732
OVRV1	10450	10500	14.66	L3	ERR225732
OVRV1	10500	10550	14.48	L3	ERR225732
OVRV1	10550	10600	15.6	L3	ERR225732
OVRV1	10600	10650	16.38	L3	ERR225732
OVRV1	10650	10700	17	L3	ERR225732
OVRV1	10700	10750	22.84	L3	ERR225732
OVRV1	10750	10800	24.94	L3	ERR225732
OVRV1	10800	10850	13.64	L3	ERR225732
OVRV1	10850	10900	7.8	L3	ERR225732
OVRV1	10900	10950	10.22	L3	ERR225732
OVRV1	10950	11000	8.78	L3	ERR225732
OVRV1	11000	11050	11.26	L3	ERR225732
OVRV1	11050	11100	13.12	L3	ERR225732
OVRV1	11100	11150	5.06	L3	ERR225732
OVRV1	11150	11200	0.7	L3	ERR225732
OVRV1	11200	11250	1.12	L3	ERR225732
OVRV1	11250	11300	4	L3	ERR225732
OVRV1	11300	11350	2.8	L3	ERR225732
OVRV1	11350	11394	0	L3	ERR225732
OVRV1	0	50	10.86	L3	ERR225733
OVRV1	50	100	124.78	L3	ERR225733
OVRV1	100	150	161.98	L3	ERR225733
OVRV1	150	200	77.56	L3	ERR225733
OVRV1	200	250	37.82	L3	ERR225733
OVRV1	250	300	26.9	L3	ERR225733
OVRV1	300	350	70.44	L3	ERR225733
OVRV1	350	400	152.62	L3	ERR225733
OVRV1	400	450	167.92	L3	ERR225733
OVRV1	450	500	128.56	L3	ERR225733
OVRV1	500	550	111.5	L3	ERR225733
OVRV1	550	600	87.44	L3	ERR225733
OVRV1	600	650	72.7	L3	ERR225733
OVRV1	650	700	73.22	L3	ERR225733
OVRV1	700	750	75.28	L3	ERR225733
OVRV1	750	800	94.88	L3	ERR225733
OVRV1	800	850	121.92	L3	ERR225733
OVRV1	850	900	109.06	L3	ERR225733
OVRV1	900	950	101.28	L3	ERR225733
OVRV1	950	1000	124.38	L3	ERR225733
OVRV1	1000	1050	135.18	L3	ERR225733
OVRV1	1050	1100	165.56	L3	ERR225733
OVRV1	1100	1150	151.22	L3	ERR225733
OVRV1	1150	1200	116.18	L3	ERR225733
OVRV1	1200	1250	120.3	L3	ERR225733
OVRV1	1250	1300	103.7	L3	ERR225733
OVRV1	1300	1350	133.24	L3	ERR225733
OVRV1	1350	1400	151.46	L3	ERR225733
OVRV1	1400	1450	81.34	L3	ERR225733
OVRV1	1450	1500	60.52	L3	ERR225733
OVRV1	1500	1550	62.62	L3	ERR225733
OVRV1	1550	1600	38.32	L3	ERR225733
OVRV1	1600	1650	30.32	L3	ERR225733
OVRV1	1650	1700	34.4	L3	ERR225733
OVRV1	1700	1750	50.66	L3	ERR225733
OVRV1	1750	1800	73.26	L3	ERR225733
OVRV1	1800	1850	76.82	L3	ERR225733
OVRV1	1850	1900	65	L3	ERR225733
OVRV1	1900	1950	75.2	L3	ERR225733
OVRV1	1950	2000	61.92	L3	ERR225733
OVRV1	2000	2050	45.94	L3	ERR225733
OVRV1	2050	2100	66.46	L3	ERR225733
OVRV1	2100	2150	71.6	L3	ERR225733
OVRV1	2150	2200	65.52	L3	ERR225733
OVRV1	2200	2250	74.56	L3	ERR225733
OVRV1	2250	2300	56.76	L3	ERR225733
OVRV1	2300	2350	33.68	L3	ERR225733
OVRV1	2350	2400	34.02	L3	ERR225733
OVRV1	2400	2450	26.28	L3	ERR225733
OVRV1	2450	2500	26.2	L3	ERR225733
OVRV1	2500	2550	64.16	L3	ERR225733
OVRV1	2550	2600	90.5	L3	ERR225733
OVRV1	2600	2650	78.54	L3	ERR225733
OVRV1	2650	2700	65.52	L3	ERR225733
OVRV1	2700	2750	50.66	L3	ERR225733
OVRV1	2750	2800	47.58	L3	ERR225733
OVRV1	2800	2850	66.16	L3	ERR225733
OVRV1	2850	2900	69.28	L3	ERR225733
OVRV1	2900	2950	39.8	L3	ERR225733
OVRV1	2950	3000	26.56	L3	ERR225733
OVRV1	3000	3050	33.2	L3	ERR225733
OVRV1	3050	3100	26.22	L3	ERR225733
OVRV1	3100	3150	19.62	L3	ERR225733
OVRV1	3150	3200	27.9	L3	ERR225733
OVRV1	3200	3250	30.22	L3	ERR225733
OVRV1	3250	3300	20.12	L3	ERR225733
OVRV1	3300	3350	15.06	L3	ERR225733
OVRV1	3350	3400	20.24	L3	ERR225733
OVRV1	3400	3450	20.78	L3	ERR225733
OVRV1	3450	3500	19.7	L3	ERR225733
OVRV1	3500	3550	20.58	L3	ERR225733
OVRV1	3550	3600	21.86	L3	ERR225733
OVRV1	3600	3650	30.46	L3	ERR225733
OVRV1	3650	3700	37.76	L3	ERR225733
OVRV1	3700	3750	34.78	L3	ERR225733
OVRV1	3750	3800	31.2	L3	ERR225733
OVRV1	3800	3850	28.36	L3	ERR225733
OVRV1	3850	3900	24.7	L3	ERR225733
OVRV1	3900	3950	25.12	L3	ERR225733
OVRV1	3950	4000	23.14	L3	ERR225733
OVRV1	4000	4050	19.22	L3	ERR225733
OVRV1	4050	4100	22.64	L3	ERR225733
OVRV1	4100	4150	30.56	L3	ERR225733
OVRV1	4150	4200	39.36	L3	ERR225733
OVRV1	4200	4250	40.58	L3	ERR225733
OVRV1	4250	4300	26.06	L3	ERR225733
OVRV1	4300	4350	14.78	L3	ERR225733
OVRV1	4350	4400	16.4	L3	ERR225733
OVRV1	4400	4450	17.7	L3	ERR225733
OVRV1	4450	4500	23.38	L3	ERR225733
OVRV1	4500	4550	19.9	L3	ERR225733
OVRV1	4550	4600	13.96	L3	ERR225733
OVRV1	4600	4650	17.8	L3	ERR225733
OVRV1	4650	4700	20.52	L3	ERR225733
OVRV1	4700	4750	23.86	L3	ERR225733
OVRV1	4750	4800	18.5	L3	ERR225733
OVRV1	4800	4850	14.68	L3	ERR225733
OVRV1	4850	4900	13.42	L3	ERR225733
OVRV1	4900	4950	14.9	L3	ERR225733
OVRV1	4950	5000	12.54	L3	ERR225733
OVRV1	5000	5050	9.26	L3	ERR225733
OVRV1	5050	5100	10.76	L3	ERR225733
OVRV1	5100	5150	12.42	L3	ERR225733
OVRV1	5150	5200	8.34	L3	ERR225733
OVRV1	5200	5250	5.92	L3	ERR225733
OVRV1	5250	5300	7.74	L3	ERR225733
OVRV1	5300	5350	7.02	L3	ERR225733
OVRV1	5350	5400	9.38	L3	ERR225733
OVRV1	5400	5450	11.5	L3	ERR225733
OVRV1	5450	5500	7.56	L3	ERR225733
OVRV1	5500	5550	8.72	L3	ERR225733
OVRV1	5550	5600	14.16	L3	ERR225733
OVRV1	5600	5650	15.98	L3	ERR225733
OVRV1	5650	5700	16.58	L3	ERR225733
OVRV1	5700	5750	19.84	L3	ERR225733
OVRV1	5750	5800	13.64	L3	ERR225733
OVRV1	5800	5850	12.74	L3	ERR225733
OVRV1	5850	5900	14.1	L3	ERR225733
OVRV1	5900	5950	10.74	L3	ERR225733
OVRV1	5950	6000	20.3	L3	ERR225733
OVRV1	6000	6050	23.62	L3	ERR225733
OVRV1	6050	6100	19.28	L3	ERR225733
OVRV1	6100	6150	12.98	L3	ERR225733
OVRV1	6150	6200	8.92	L3	ERR225733
OVRV1	6200	6250	7.74	L3	ERR225733
OVRV1	6250	6300	11.16	L3	ERR225733
OVRV1	6300	6350	15.02	L3	ERR225733
OVRV1	6350	6400	14.9	L3	ERR225733
OVRV1	6400	6450	16.8	L3	ERR225733
OVRV1	6450	6500	13.92	L3	ERR225733
OVRV1	6500	6550	10.86	L3	ERR225733
OVRV1	6550	6600	9.78	L3	ERR225733
OVRV1	6600	6650	9.22	L3	ERR225733
OVRV1	6650	6700	15.46	L3	ERR225733
OVRV1	6700	6750	14.54	L3	ERR225733
OVRV1	6750	6800	7.88	L3	ERR225733
OVRV1	6800	6850	11.84	L3	ERR225733
OVRV1	6850	6900	12.06	L3	ERR225733
OVRV1	6900	6950	8.76	L3	ERR225733
OVRV1	6950	7000	11.58	L3	ERR225733
OVRV1	7000	7050	13.04	L3	ERR225733
OVRV1	7050	7100	14.78	L3	ERR225733
OVRV1	7100	7150	16.48	L3	ERR225733
OVRV1	7150	7200	11.96	L3	ERR225733
OVRV1	7200	7250	7.34	L3	ERR225733
OVRV1	7250	7300	10.46	L3	ERR225733
OVRV1	7300	7350	15.04	L3	ERR225733
OVRV1	7350	7400	13.66	L3	ERR225733
OVRV1	7400	7450	10.2	L3	ERR225733
OVRV1	7450	7500	9.96	L3	ERR225733
OVRV1	7500	7550	9.44	L3	ERR225733
OVRV1	7550	7600	6.94	L3	ERR225733
OVRV1	7600	7650	7.36	L3	ERR225733
OVRV1	7650	7700	7.18	L3	ERR225733
OVRV1	7700	7750	7.02	L3	ERR225733
OVRV1	7750	7800	9.22	L3	ERR225733
OVRV1	7800	7850	7.4	L3	ERR225733
OVRV1	7850	7900	7.08	L3	ERR225733
OVRV1	7900	7950	11.26	L3	ERR225733
OVRV1	7950	8000	13.1	L3	ERR225733
OVRV1	8000	8050	15.74	L3	ERR225733
OVRV1	8050	8100	16.28	L3	ERR225733
OVRV1	8100	8150	13.14	L3	ERR225733
OVRV1	8150	8200	11.04	L3	ERR225733
OVRV1	8200	8250	9.34	L3	ERR225733
OVRV1	8250	8300	9.44	L3	ERR225733
OVRV1	8300	8350	10.66	L3	ERR225733
OVRV1	8350	8400	14.04	L3	ERR225733
OVRV1	8400	8450	14.22	L3	ERR225733
OVRV1	8450	8500	12.1	L3	ERR225733
OVRV1	8500	8550	10.82	L3	ERR225733
OVRV1	8550	8600	10.4	L3	ERR225733
OVRV1	8600	8650	8.06	L3	ERR225733
OVRV1	8650	8700	9.56	L3	ERR225733
OVRV1	8700	8750	10.26	L3	ERR225733
OVRV1	8750	8800	10.74	L3	ERR225733
OVRV1	8800	8850	15.92	L3	ERR225733
OVRV1	8850	8900	16.82	L3	ERR225733
OVRV1	8900	8950	9.84	L3	ERR225733
OVRV1	8950	9000	6.62	L3	ERR225733
OVRV1	9000	9050	13.7	L3	ERR225733
OVRV1	9050	9100	16.3	L3	ERR225733
OVRV1	9100	9150	12.72	L3	ERR225733
OVRV1	9150	9200	13.94	L3	ERR225733
OVRV1	9200	9250	12.68	L3	ERR225733
OVRV1	9250	9300	11.3	L3	ERR225733
OVRV1	9300	9350	16.34	L3	ERR225733
OVRV1	9350	9400	13.98	L3	ERR225733
OVRV1	9400	9450	13.94	L3	ERR225733
OVRV1	9450	9500	17.14	L3	ERR225733
OVRV1	9500	9550	8.82	L3	ERR225733
OVRV1	9550	9600	3.66	L3	ERR225733
OVRV1	9600	9650	9.8	L3	ERR225733
OVRV1	9650	9700	16.4	L3	ERR225733
OVRV1	9700	9750	18.3	L3	ERR225733
OVRV1	9750	9800	16.48	L3	ERR225733
OVRV1	9800	9850	10.5	L3	ERR225733
OVRV1	9850	9900	12.24	L3	ERR225733
OVRV1	9900	9950	16.88	L3	ERR225733
OVRV1	9950	10000	19.5	L3	ERR225733
OVRV1	10000	10050	18.8	L3	ERR225733
OVRV1	10050	10100	11.22	L3	ERR225733
OVRV1	10100	10150	8.58	L3	ERR225733
OVRV1	10150	10200	14.28	L3	ERR225733
OVRV1	10200	10250	16.94	L3	ERR225733
OVRV1	10250	10300	16	L3	ERR225733
OVRV1	10300	10350	17.78	L3	ERR225733
OVRV1	10350	10400	10.88	L3	ERR225733
OVRV1	10400	10450	13.52	L3	ERR225733
OVRV1	10450	10500	18.9	L3	ERR225733
OVRV1	10500	10550	16.52	L3	ERR225733
OVRV1	10550	10600	22.58	L3	ERR225733
OVRV1	10600	10650	19.82	L3	ERR225733
OVRV1	10650	10700	16.94	L3	ERR225733
OVRV1	10700	10750	29.38	L3	ERR225733
OVRV1	10750	10800	29.72	L3	ERR225733
OVRV1	10800	10850	16	L3	ERR225733
OVRV1	10850	10900	9.36	L3	ERR225733
OVRV1	10900	10950	13.84	L3	ERR225733
OVRV1	10950	11000	13.38	L3	ERR225733
OVRV1	11000	11050	11.58	L3	ERR225733
OVRV1	11050	11100	11.3	L3	ERR225733
OVRV1	11100	11150	4.18	L3	ERR225733
OVRV1	11150	11200	1.94	L3	ERR225733
OVRV1	11200	11250	2.86	L3	ERR225733
OVRV1	11250	11300	3.06	L3	ERR225733
OVRV1	11300	11350	1.68	L3	ERR225733
OVRV1	11350	11394	0	L3	ERR225733
OVRV1	0	50	0.96	Adult Male	ERR225734
OVRV1	50	100	10.46	Adult Male	ERR225734
OVRV1	100	150	72.48	Adult Male	ERR225734
OVRV1	150	200	77.56	Adult Male	ERR225734
OVRV1	200	250	19.32	Adult Male	ERR225734
OVRV1	250	300	23.62	Adult Male	ERR225734
OVRV1	300	350	49.94	Adult Male	ERR225734
OVRV1	350	400	79.58	Adult Male	ERR225734
OVRV1	400	450	107.96	Adult Male	ERR225734
OVRV1	450	500	87.76	Adult Male	ERR225734
OVRV1	500	550	68.54	Adult Male	ERR225734
OVRV1	550	600	81.52	Adult Male	ERR225734
OVRV1	600	650	79.68	Adult Male	ERR225734
OVRV1	650	700	66.7	Adult Male	ERR225734
OVRV1	700	750	57.62	Adult Male	ERR225734
OVRV1	750	800	70.08	Adult Male	ERR225734
OVRV1	800	850	94.3	Adult Male	ERR225734
OVRV1	850	900	89.2	Adult Male	ERR225734
OVRV1	900	950	78.28	Adult Male	ERR225734
OVRV1	950	1000	68.34	Adult Male	ERR225734
OVRV1	1000	1050	73.44	Adult Male	ERR225734
OVRV1	1050	1100	76.26	Adult Male	ERR225734
OVRV1	1100	1150	46.52	Adult Male	ERR225734
OVRV1	1150	1200	34.34	Adult Male	ERR225734
OVRV1	1200	1250	34.52	Adult Male	ERR225734
OVRV1	1250	1300	32.46	Adult Male	ERR225734
OVRV1	1300	1350	36.68	Adult Male	ERR225734
OVRV1	1350	1400	27.02	Adult Male	ERR225734
OVRV1	1400	1450	12.92	Adult Male	ERR225734
OVRV1	1450	1500	14.76	Adult Male	ERR225734
OVRV1	1500	1550	20.72	Adult Male	ERR225734
OVRV1	1550	1600	17.56	Adult Male	ERR225734
OVRV1	1600	1650	15.94	Adult Male	ERR225734
OVRV1	1650	1700	19.26	Adult Male	ERR225734
OVRV1	1700	1750	26.08	Adult Male	ERR225734
OVRV1	1750	1800	38	Adult Male	ERR225734
OVRV1	1800	1850	33.26	Adult Male	ERR225734
OVRV1	1850	1900	23.04	Adult Male	ERR225734
OVRV1	1900	1950	26.7	Adult Male	ERR225734
OVRV1	1950	2000	23.8	Adult Male	ERR225734
OVRV1	2000	2050	19.3	Adult Male	ERR225734
OVRV1	2050	2100	18.7	Adult Male	ERR225734
OVRV1	2100	2150	19.24	Adult Male	ERR225734
OVRV1	2150	2200	14.88	Adult Male	ERR225734
OVRV1	2200	2250	9.7	Adult Male	ERR225734
OVRV1	2250	2300	9.34	Adult Male	ERR225734
OVRV1	2300	2350	32.62	Adult Male	ERR225734
OVRV1	2350	2400	55.04	Adult Male	ERR225734
OVRV1	2400	2450	28.96	Adult Male	ERR225734
OVRV1	2450	2500	12.48	Adult Male	ERR225734
OVRV1	2500	2550	32.16	Adult Male	ERR225734
OVRV1	2550	2600	43.76	Adult Male	ERR225734
OVRV1	2600	2650	53.14	Adult Male	ERR225734
OVRV1	2650	2700	48.64	Adult Male	ERR225734
OVRV1	2700	2750	33.54	Adult Male	ERR225734
OVRV1	2750	2800	26.62	Adult Male	ERR225734
OVRV1	2800	2850	20.12	Adult Male	ERR225734
OVRV1	2850	2900	22.78	Adult Male	ERR225734
OVRV1	2900	2950	17.82	Adult Male	ERR225734
OVRV1	2950	3000	10.46	Adult Male	ERR225734
OVRV1	3000	3050	40.3	Adult Male	ERR225734
OVRV1	3050	3100	51.36	Adult Male	ERR225734
OVRV1	3100	3150	32.32	Adult Male	ERR225734
OVRV1	3150	3200	38.2	Adult Male	ERR225734
OVRV1	3200	3250	45.9	Adult Male	ERR225734
OVRV1	3250	3300	37.14	Adult Male	ERR225734
OVRV1	3300	3350	25.7	Adult Male	ERR225734
OVRV1	3350	3400	24.12	Adult Male	ERR225734
OVRV1	3400	3450	34.16	Adult Male	ERR225734
OVRV1	3450	3500	45.36	Adult Male	ERR225734
OVRV1	3500	3550	48.1	Adult Male	ERR225734
OVRV1	3550	3600	50.42	Adult Male	ERR225734
OVRV1	3600	3650	56.88	Adult Male	ERR225734
OVRV1	3650	3700	66.28	Adult Male	ERR225734
OVRV1	3700	3750	64.16	Adult Male	ERR225734
OVRV1	3750	3800	54.8	Adult Male	ERR225734
OVRV1	3800	3850	46	Adult Male	ERR225734
OVRV1	3850	3900	44.08	Adult Male	ERR225734
OVRV1	3900	3950	34.66	Adult Male	ERR225734
OVRV1	3950	4000	44.98	Adult Male	ERR225734
OVRV1	4000	4050	66.82	Adult Male	ERR225734
OVRV1	4050	4100	57.74	Adult Male	ERR225734
OVRV1	4100	4150	52.9	Adult Male	ERR225734
OVRV1	4150	4200	71.9	Adult Male	ERR225734
OVRV1	4200	4250	53.58	Adult Male	ERR225734
OVRV1	4250	4300	31.48	Adult Male	ERR225734
OVRV1	4300	4350	36.48	Adult Male	ERR225734
OVRV1	4350	4400	34.1	Adult Male	ERR225734
OVRV1	4400	4450	44.52	Adult Male	ERR225734
OVRV1	4450	4500	28.76	Adult Male	ERR225734
OVRV1	4500	4550	10.42	Adult Male	ERR225734
OVRV1	4550	4600	7.84	Adult Male	ERR225734
OVRV1	4600	4650	9.58	Adult Male	ERR225734
OVRV1	4650	4700	15.56	Adult Male	ERR225734
OVRV1	4700	4750	14.38	Adult Male	ERR225734
OVRV1	4750	4800	7.04	Adult Male	ERR225734
OVRV1	4800	4850	5.84	Adult Male	ERR225734
OVRV1	4850	4900	5.2	Adult Male	ERR225734
OVRV1	4900	4950	10.96	Adult Male	ERR225734
OVRV1	4950	5000	14.2	Adult Male	ERR225734
OVRV1	5000	5050	6.28	Adult Male	ERR225734
OVRV1	5050	5100	5.46	Adult Male	ERR225734
OVRV1	5100	5150	10.14	Adult Male	ERR225734
OVRV1	5150	5200	8.58	Adult Male	ERR225734
OVRV1	5200	5250	3.62	Adult Male	ERR225734
OVRV1	5250	5300	5.86	Adult Male	ERR225734
OVRV1	5300	5350	10.58	Adult Male	ERR225734
OVRV1	5350	5400	13.92	Adult Male	ERR225734
OVRV1	5400	5450	16.12	Adult Male	ERR225734
OVRV1	5450	5500	10.08	Adult Male	ERR225734
OVRV1	5500	5550	6.24	Adult Male	ERR225734
OVRV1	5550	5600	5.76	Adult Male	ERR225734
OVRV1	5600	5650	9	Adult Male	ERR225734
OVRV1	5650	5700	11.06	Adult Male	ERR225734
OVRV1	5700	5750	6.44	Adult Male	ERR225734
OVRV1	5750	5800	6.4	Adult Male	ERR225734
OVRV1	5800	5850	11.44	Adult Male	ERR225734
OVRV1	5850	5900	9.36	Adult Male	ERR225734
OVRV1	5900	5950	6.38	Adult Male	ERR225734
OVRV1	5950	6000	9.84	Adult Male	ERR225734
OVRV1	6000	6050	13.28	Adult Male	ERR225734
OVRV1	6050	6100	10.58	Adult Male	ERR225734
OVRV1	6100	6150	8.94	Adult Male	ERR225734
OVRV1	6150	6200	5.8	Adult Male	ERR225734
OVRV1	6200	6250	0.9	Adult Male	ERR225734
OVRV1	6250	6300	4.88	Adult Male	ERR225734
OVRV1	6300	6350	8.66	Adult Male	ERR225734
OVRV1	6350	6400	6.66	Adult Male	ERR225734
OVRV1	6400	6450	6.42	Adult Male	ERR225734
OVRV1	6450	6500	5.82	Adult Male	ERR225734
OVRV1	6500	6550	7.38	Adult Male	ERR225734
OVRV1	6550	6600	10.46	Adult Male	ERR225734
OVRV1	6600	6650	6.3	Adult Male	ERR225734
OVRV1	6650	6700	2.72	Adult Male	ERR225734
OVRV1	6700	6750	2.84	Adult Male	ERR225734
OVRV1	6750	6800	2.86	Adult Male	ERR225734
OVRV1	6800	6850	3.92	Adult Male	ERR225734
OVRV1	6850	6900	7.98	Adult Male	ERR225734
OVRV1	6900	6950	9.22	Adult Male	ERR225734
OVRV1	6950	7000	4.56	Adult Male	ERR225734
OVRV1	7000	7050	4	Adult Male	ERR225734
OVRV1	7050	7100	6.82	Adult Male	ERR225734
OVRV1	7100	7150	8.12	Adult Male	ERR225734
OVRV1	7150	7200	11.44	Adult Male	ERR225734
OVRV1	7200	7250	10.88	Adult Male	ERR225734
OVRV1	7250	7300	5.12	Adult Male	ERR225734
OVRV1	7300	7350	4.52	Adult Male	ERR225734
OVRV1	7350	7400	7.12	Adult Male	ERR225734
OVRV1	7400	7450	6.1	Adult Male	ERR225734
OVRV1	7450	7500	9.92	Adult Male	ERR225734
OVRV1	7500	7550	11.64	Adult Male	ERR225734
OVRV1	7550	7600	6.8	Adult Male	ERR225734
OVRV1	7600	7650	8.9	Adult Male	ERR225734
OVRV1	7650	7700	12.3	Adult Male	ERR225734
OVRV1	7700	7750	9.92	Adult Male	ERR225734
OVRV1	7750	7800	6.88	Adult Male	ERR225734
OVRV1	7800	7850	2.96	Adult Male	ERR225734
OVRV1	7850	7900	3.26	Adult Male	ERR225734
OVRV1	7900	7950	7.52	Adult Male	ERR225734
OVRV1	7950	8000	7.86	Adult Male	ERR225734
OVRV1	8000	8050	8.78	Adult Male	ERR225734
OVRV1	8050	8100	10.3	Adult Male	ERR225734
OVRV1	8100	8150	8.26	Adult Male	ERR225734
OVRV1	8150	8200	6.16	Adult Male	ERR225734
OVRV1	8200	8250	6.24	Adult Male	ERR225734
OVRV1	8250	8300	5.24	Adult Male	ERR225734
OVRV1	8300	8350	6.26	Adult Male	ERR225734
OVRV1	8350	8400	11.24	Adult Male	ERR225734
OVRV1	8400	8450	9.6	Adult Male	ERR225734
OVRV1	8450	8500	4.66	Adult Male	ERR225734
OVRV1	8500	8550	2.76	Adult Male	ERR225734
OVRV1	8550	8600	7.02	Adult Male	ERR225734
OVRV1	8600	8650	8.92	Adult Male	ERR225734
OVRV1	8650	8700	9.94	Adult Male	ERR225734
OVRV1	8700	8750	7.32	Adult Male	ERR225734
OVRV1	8750	8800	4.86	Adult Male	ERR225734
OVRV1	8800	8850	7.98	Adult Male	ERR225734
OVRV1	8850	8900	13.86	Adult Male	ERR225734
OVRV1	8900	8950	14.96	Adult Male	ERR225734
OVRV1	8950	9000	8.5	Adult Male	ERR225734
OVRV1	9000	9050	6.78	Adult Male	ERR225734
OVRV1	9050	9100	8.22	Adult Male	ERR225734
OVRV1	9100	9150	11.6	Adult Male	ERR225734
OVRV1	9150	9200	13.92	Adult Male	ERR225734
OVRV1	9200	9250	10.76	Adult Male	ERR225734
OVRV1	9250	9300	9.12	Adult Male	ERR225734
OVRV1	9300	9350	7.04	Adult Male	ERR225734
OVRV1	9350	9400	4.42	Adult Male	ERR225734
OVRV1	9400	9450	3.36	Adult Male	ERR225734
OVRV1	9450	9500	4.02	Adult Male	ERR225734
OVRV1	9500	9550	6.2	Adult Male	ERR225734
OVRV1	9550	9600	10.52	Adult Male	ERR225734
OVRV1	9600	9650	12.68	Adult Male	ERR225734
OVRV1	9650	9700	11.4	Adult Male	ERR225734
OVRV1	9700	9750	12.08	Adult Male	ERR225734
OVRV1	9750	9800	13.52	Adult Male	ERR225734
OVRV1	9800	9850	10.24	Adult Male	ERR225734
OVRV1	9850	9900	9.98	Adult Male	ERR225734
OVRV1	9900	9950	10.4	Adult Male	ERR225734
OVRV1	9950	10000	9.28	Adult Male	ERR225734
OVRV1	10000	10050	5.92	Adult Male	ERR225734
OVRV1	10050	10100	4.2	Adult Male	ERR225734
OVRV1	10100	10150	9.2	Adult Male	ERR225734
OVRV1	10150	10200	9.78	Adult Male	ERR225734
OVRV1	10200	10250	5.08	Adult Male	ERR225734
OVRV1	10250	10300	4.82	Adult Male	ERR225734
OVRV1	10300	10350	7	Adult Male	ERR225734
OVRV1	10350	10400	9.78	Adult Male	ERR225734
OVRV1	10400	10450	11.6	Adult Male	ERR225734
OVRV1	10450	10500	7.18	Adult Male	ERR225734
OVRV1	10500	10550	2.78	Adult Male	ERR225734
OVRV1	10550	10600	6.08	Adult Male	ERR225734
OVRV1	10600	10650	9.18	Adult Male	ERR225734
OVRV1	10650	10700	13.36	Adult Male	ERR225734
OVRV1	10700	10750	13.38	Adult Male	ERR225734
OVRV1	10750	10800	6.8	Adult Male	ERR225734
OVRV1	10800	10850	2.52	Adult Male	ERR225734
OVRV1	10850	10900	3.04	Adult Male	ERR225734
OVRV1	10900	10950	10.92	Adult Male	ERR225734
OVRV1	10950	11000	10.26	Adult Male	ERR225734
OVRV1	11000	11050	2.86	Adult Male	ERR225734
OVRV1	11050	11100	1.94	Adult Male	ERR225734
OVRV1	11100	11150	5.72	Adult Male	ERR225734
OVRV1	11150	11200	5.62	Adult Male	ERR225734
OVRV1	11200	11250	3.38	Adult Male	ERR225734
OVRV1	11250	11300	5	Adult Male	ERR225734
OVRV1	11300	11350	2.84	Adult Male	ERR225734
OVRV1	11350	11394	1.95	Adult Male	ERR225734
OVRV1	0	50	10.8	L2	ERR225735
OVRV1	50	100	118.98	L2	ERR225735
OVRV1	100	150	299	L2	ERR225735
OVRV1	150	200	277.12	L2	ERR225735
OVRV1	200	250	123.3	L2	ERR225735
OVRV1	250	300	107.24	L2	ERR225735
OVRV1	300	350	196.74	L2	ERR225735
OVRV1	350	400	276.44	L2	ERR225735
OVRV1	400	450	349.66	L2	ERR225735
OVRV1	450	500	346.6	L2	ERR225735
OVRV1	500	550	301.2	L2	ERR225735
OVRV1	550	600	285.16	L2	ERR225735
OVRV1	600	650	278.14	L2	ERR225735
OVRV1	650	700	273.24	L2	ERR225735
OVRV1	700	750	274.62	L2	ERR225735
OVRV1	750	800	339.82	L2	ERR225735
OVRV1	800	850	424.44	L2	ERR225735
OVRV1	850	900	414.22	L2	ERR225735
OVRV1	900	950	378.04	L2	ERR225735
OVRV1	950	1000	354.54	L2	ERR225735
OVRV1	1000	1050	402.6	L2	ERR225735
OVRV1	1050	1100	452.72	L2	ERR225735
OVRV1	1100	1150	379.02	L2	ERR225735
OVRV1	1150	1200	332.84	L2	ERR225735
OVRV1	1200	1250	320.14	L2	ERR225735
OVRV1	1250	1300	309.34	L2	ERR225735
OVRV1	1300	1350	302.08	L2	ERR225735
OVRV1	1350	1400	254.18	L2	ERR225735
OVRV1	1400	1450	153.88	L2	ERR225735
OVRV1	1450	1500	112.28	L2	ERR225735
OVRV1	1500	1550	117.52	L2	ERR225735
OVRV1	1550	1600	82.78	L2	ERR225735
OVRV1	1600	1650	72.7	L2	ERR225735
OVRV1	1650	1700	110.86	L2	ERR225735
OVRV1	1700	1750	150.06	L2	ERR225735
OVRV1	1750	1800	167.5	L2	ERR225735
OVRV1	1800	1850	160.2	L2	ERR225735
OVRV1	1850	1900	164.26	L2	ERR225735
OVRV1	1900	1950	199	L2	ERR225735
OVRV1	1950	2000	164.36	L2	ERR225735
OVRV1	2000	2050	121.74	L2	ERR225735
OVRV1	2050	2100	140.9	L2	ERR225735
OVRV1	2100	2150	169.68	L2	ERR225735
OVRV1	2150	2200	130.32	L2	ERR225735
OVRV1	2200	2250	89.32	L2	ERR225735
OVRV1	2250	2300	97.14	L2	ERR225735
OVRV1	2300	2350	110.08	L2	ERR225735
OVRV1	2350	2400	145.84	L2	ERR225735
OVRV1	2400	2450	109.52	L2	ERR225735
OVRV1	2450	2500	112.08	L2	ERR225735
OVRV1	2500	2550	186.14	L2	ERR225735
OVRV1	2550	2600	200.12	L2	ERR225735
OVRV1	2600	2650	210.14	L2	ERR225735
OVRV1	2650	2700	225.32	L2	ERR225735
OVRV1	2700	2750	191.32	L2	ERR225735
OVRV1	2750	2800	164.36	L2	ERR225735
OVRV1	2800	2850	146.94	L2	ERR225735
OVRV1	2850	2900	128.08	L2	ERR225735
OVRV1	2900	2950	94.4	L2	ERR225735
OVRV1	2950	3000	65	L2	ERR225735
OVRV1	3000	3050	62.4	L2	ERR225735
OVRV1	3050	3100	69.04	L2	ERR225735
OVRV1	3100	3150	64.88	L2	ERR225735
OVRV1	3150	3200	56.5	L2	ERR225735
OVRV1	3200	3250	51.2	L2	ERR225735
OVRV1	3250	3300	41.4	L2	ERR225735
OVRV1	3300	3350	43.3	L2	ERR225735
OVRV1	3350	3400	66.06	L2	ERR225735
OVRV1	3400	3450	68.06	L2	ERR225735
OVRV1	3450	3500	58.46	L2	ERR225735
OVRV1	3500	3550	52.14	L2	ERR225735
OVRV1	3550	3600	47.42	L2	ERR225735
OVRV1	3600	3650	44.04	L2	ERR225735
OVRV1	3650	3700	54.5	L2	ERR225735
OVRV1	3700	3750	70	L2	ERR225735
OVRV1	3750	3800	68	L2	ERR225735
OVRV1	3800	3850	53.34	L2	ERR225735
OVRV1	3850	3900	57.64	L2	ERR225735
OVRV1	3900	3950	58.96	L2	ERR225735
OVRV1	3950	4000	52.24	L2	ERR225735
OVRV1	4000	4050	59.32	L2	ERR225735
OVRV1	4050	4100	57.3	L2	ERR225735
OVRV1	4100	4150	64.24	L2	ERR225735
OVRV1	4150	4200	93.22	L2	ERR225735
OVRV1	4200	4250	102.6	L2	ERR225735
OVRV1	4250	4300	81.14	L2	ERR225735
OVRV1	4300	4350	50.4	L2	ERR225735
OVRV1	4350	4400	49.6	L2	ERR225735
OVRV1	4400	4450	71.64	L2	ERR225735
OVRV1	4450	4500	67.68	L2	ERR225735
OVRV1	4500	4550	52.06	L2	ERR225735
OVRV1	4550	4600	45.2	L2	ERR225735
OVRV1	4600	4650	41.46	L2	ERR225735
OVRV1	4650	4700	47.86	L2	ERR225735
OVRV1	4700	4750	59.22	L2	ERR225735
OVRV1	4750	4800	37.08	L2	ERR225735
OVRV1	4800	4850	26.34	L2	ERR225735
OVRV1	4850	4900	34.8	L2	ERR225735
OVRV1	4900	4950	36.42	L2	ERR225735
OVRV1	4950	5000	30.36	L2	ERR225735
OVRV1	5000	5050	28.42	L2	ERR225735
OVRV1	5050	5100	34.06	L2	ERR225735
OVRV1	5100	5150	51.6	L2	ERR225735
OVRV1	5150	5200	49.86	L2	ERR225735
OVRV1	5200	5250	23.34	L2	ERR225735
OVRV1	5250	5300	35.86	L2	ERR225735
OVRV1	5300	5350	63	L2	ERR225735
OVRV1	5350	5400	67.16	L2	ERR225735
OVRV1	5400	5450	55.24	L2	ERR225735
OVRV1	5450	5500	47.4	L2	ERR225735
OVRV1	5500	5550	49.18	L2	ERR225735
OVRV1	5550	5600	41.46	L2	ERR225735
OVRV1	5600	5650	36.12	L2	ERR225735
OVRV1	5650	5700	51.22	L2	ERR225735
OVRV1	5700	5750	70.68	L2	ERR225735
OVRV1	5750	5800	54.86	L2	ERR225735
OVRV1	5800	5850	42.36	L2	ERR225735
OVRV1	5850	5900	45.8	L2	ERR225735
OVRV1	5900	5950	46.12	L2	ERR225735
OVRV1	5950	6000	64.06	L2	ERR225735
OVRV1	6000	6050	77.68	L2	ERR225735
OVRV1	6050	6100	58.4	L2	ERR225735
OVRV1	6100	6150	40.88	L2	ERR225735
OVRV1	6150	6200	44.3	L2	ERR225735
OVRV1	6200	6250	53.58	L2	ERR225735
OVRV1	6250	6300	56.34	L2	ERR225735
OVRV1	6300	6350	57.44	L2	ERR225735
OVRV1	6350	6400	57.18	L2	ERR225735
OVRV1	6400	6450	54	L2	ERR225735
OVRV1	6450	6500	51.04	L2	ERR225735
OVRV1	6500	6550	50.48	L2	ERR225735
OVRV1	6550	6600	49.26	L2	ERR225735
OVRV1	6600	6650	68.5	L2	ERR225735
OVRV1	6650	6700	73.28	L2	ERR225735
OVRV1	6700	6750	45.82	L2	ERR225735
OVRV1	6750	6800	31.06	L2	ERR225735
OVRV1	6800	6850	31.2	L2	ERR225735
OVRV1	6850	6900	42.14	L2	ERR225735
OVRV1	6900	6950	47.24	L2	ERR225735
OVRV1	6950	7000	38.44	L2	ERR225735
OVRV1	7000	7050	37.94	L2	ERR225735
OVRV1	7050	7100	38.9	L2	ERR225735
OVRV1	7100	7150	37.24	L2	ERR225735
OVRV1	7150	7200	49.18	L2	ERR225735
OVRV1	7200	7250	49.12	L2	ERR225735
OVRV1	7250	7300	39.7	L2	ERR225735
OVRV1	7300	7350	52.64	L2	ERR225735
OVRV1	7350	7400	60.58	L2	ERR225735
OVRV1	7400	7450	46.32	L2	ERR225735
OVRV1	7450	7500	72.56	L2	ERR225735
OVRV1	7500	7550	67.06	L2	ERR225735
OVRV1	7550	7600	34.66	L2	ERR225735
OVRV1	7600	7650	39.96	L2	ERR225735
OVRV1	7650	7700	49.26	L2	ERR225735
OVRV1	7700	7750	60.24	L2	ERR225735
OVRV1	7750	7800	53.36	L2	ERR225735
OVRV1	7800	7850	34.7	L2	ERR225735
OVRV1	7850	7900	38.04	L2	ERR225735
OVRV1	7900	7950	53.22	L2	ERR225735
OVRV1	7950	8000	48.18	L2	ERR225735
OVRV1	8000	8050	48.48	L2	ERR225735
OVRV1	8050	8100	52.08	L2	ERR225735
OVRV1	8100	8150	36.84	L2	ERR225735
OVRV1	8150	8200	34.58	L2	ERR225735
OVRV1	8200	8250	49.58	L2	ERR225735
OVRV1	8250	8300	51.52	L2	ERR225735
OVRV1	8300	8350	56.78	L2	ERR225735
OVRV1	8350	8400	63.96	L2	ERR225735
OVRV1	8400	8450	43.14	L2	ERR225735
OVRV1	8450	8500	31.74	L2	ERR225735
OVRV1	8500	8550	36.76	L2	ERR225735
OVRV1	8550	8600	48.08	L2	ERR225735
OVRV1	8600	8650	46.74	L2	ERR225735
OVRV1	8650	8700	43.02	L2	ERR225735
OVRV1	8700	8750	41.74	L2	ERR225735
OVRV1	8750	8800	47.9	L2	ERR225735
OVRV1	8800	8850	56.2	L2	ERR225735
OVRV1	8850	8900	64.46	L2	ERR225735
OVRV1	8900	8950	64.74	L2	ERR225735
OVRV1	8950	9000	59.42	L2	ERR225735
OVRV1	9000	9050	63.14	L2	ERR225735
OVRV1	9050	9100	65.24	L2	ERR225735
OVRV1	9100	9150	67	L2	ERR225735
OVRV1	9150	9200	59.98	L2	ERR225735
OVRV1	9200	9250	62.86	L2	ERR225735
OVRV1	9250	9300	73.46	L2	ERR225735
OVRV1	9300	9350	63.42	L2	ERR225735
OVRV1	9350	9400	47.56	L2	ERR225735
OVRV1	9400	9450	51.28	L2	ERR225735
OVRV1	9450	9500	52.12	L2	ERR225735
OVRV1	9500	9550	44.1	L2	ERR225735
OVRV1	9550	9600	38.92	L2	ERR225735
OVRV1	9600	9650	41.28	L2	ERR225735
OVRV1	9650	9700	62.74	L2	ERR225735
OVRV1	9700	9750	67.18	L2	ERR225735
OVRV1	9750	9800	56.12	L2	ERR225735
OVRV1	9800	9850	51.8	L2	ERR225735
OVRV1	9850	9900	63.5	L2	ERR225735
OVRV1	9900	9950	58.64	L2	ERR225735
OVRV1	9950	10000	36.04	L2	ERR225735
OVRV1	10000	10050	39.02	L2	ERR225735
OVRV1	10050	10100	47.18	L2	ERR225735
OVRV1	10100	10150	55.1	L2	ERR225735
OVRV1	10150	10200	57.18	L2	ERR225735
OVRV1	10200	10250	52.32	L2	ERR225735
OVRV1	10250	10300	47.84	L2	ERR225735
OVRV1	10300	10350	48.7	L2	ERR225735
OVRV1	10350	10400	42.04	L2	ERR225735
OVRV1	10400	10450	50.82	L2	ERR225735
OVRV1	10450	10500	57.78	L2	ERR225735
OVRV1	10500	10550	43.58	L2	ERR225735
OVRV1	10550	10600	56.98	L2	ERR225735
OVRV1	10600	10650	62.98	L2	ERR225735
OVRV1	10650	10700	58.98	L2	ERR225735
OVRV1	10700	10750	64.14	L2	ERR225735
OVRV1	10750	10800	57.08	L2	ERR225735
OVRV1	10800	10850	50.46	L2	ERR225735
OVRV1	10850	10900	62.2	L2	ERR225735
OVRV1	10900	10950	63.54	L2	ERR225735
OVRV1	10950	11000	55.76	L2	ERR225735
OVRV1	11000	11050	64.2	L2	ERR225735
OVRV1	11050	11100	74.7	L2	ERR225735
OVRV1	11100	11150	60.94	L2	ERR225735
OVRV1	11150	11200	25.6	L2	ERR225735
OVRV1	11200	11250	22.24	L2	ERR225735
OVRV1	11250	11300	37.56	L2	ERR225735
OVRV1	11300	11350	24.48	L2	ERR225735
OVRV1	11350	11394	17.43	L2	ERR225735
OVRV1	0	50	0.72	Microfilariae	ERR225736
OVRV1	50	100	13.92	Microfilariae	ERR225736
OVRV1	100	150	22.54	Microfilariae	ERR225736
OVRV1	150	200	13.42	Microfilariae	ERR225736
OVRV1	200	250	3.9	Microfilariae	ERR225736
OVRV1	250	300	3.24	Microfilariae	ERR225736
OVRV1	300	350	6.82	Microfilariae	ERR225736
OVRV1	350	400	12.3	Microfilariae	ERR225736
OVRV1	400	450	19.64	Microfilariae	ERR225736
OVRV1	450	500	18.8	Microfilariae	ERR225736
OVRV1	500	550	18.96	Microfilariae	ERR225736
OVRV1	550	600	17.28	Microfilariae	ERR225736
OVRV1	600	650	11.16	Microfilariae	ERR225736
OVRV1	650	700	8.62	Microfilariae	ERR225736
OVRV1	700	750	11.52	Microfilariae	ERR225736
OVRV1	750	800	22.48	Microfilariae	ERR225736
OVRV1	800	850	28.74	Microfilariae	ERR225736
OVRV1	850	900	20.6	Microfilariae	ERR225736
OVRV1	900	950	19.04	Microfilariae	ERR225736
OVRV1	950	1000	15.68	Microfilariae	ERR225736
OVRV1	1000	1050	14.8	Microfilariae	ERR225736
OVRV1	1050	1100	19	Microfilariae	ERR225736
OVRV1	1100	1150	11.64	Microfilariae	ERR225736
OVRV1	1150	1200	9.72	Microfilariae	ERR225736
OVRV1	1200	1250	14.56	Microfilariae	ERR225736
OVRV1	1250	1300	13.16	Microfilariae	ERR225736
OVRV1	1300	1350	8.3	Microfilariae	ERR225736
OVRV1	1350	1400	4.7	Microfilariae	ERR225736
OVRV1	1400	1450	6.54	Microfilariae	ERR225736
OVRV1	1450	1500	12.88	Microfilariae	ERR225736
OVRV1	1500	1550	12.92	Microfilariae	ERR225736
OVRV1	1550	1600	7.88	Microfilariae	ERR225736
OVRV1	1600	1650	4.66	Microfilariae	ERR225736
OVRV1	1650	1700	6.38	Microfilariae	ERR225736
OVRV1	1700	1750	11.68	Microfilariae	ERR225736
OVRV1	1750	1800	13.06	Microfilariae	ERR225736
OVRV1	1800	1850	8.38	Microfilariae	ERR225736
OVRV1	1850	1900	3.96	Microfilariae	ERR225736
OVRV1	1900	1950	6.94	Microfilariae	ERR225736
OVRV1	1950	2000	9.3	Microfilariae	ERR225736
OVRV1	2000	2050	9.7	Microfilariae	ERR225736
OVRV1	2050	2100	9.42	Microfilariae	ERR225736
OVRV1	2100	2150	10.08	Microfilariae	ERR225736
OVRV1	2150	2200	8.64	Microfilariae	ERR225736
OVRV1	2200	2250	4.14	Microfilariae	ERR225736
OVRV1	2250	2300	3.16	Microfilariae	ERR225736
OVRV1	2300	2350	4.64	Microfilariae	ERR225736
OVRV1	2350	2400	7.32	Microfilariae	ERR225736
OVRV1	2400	2450	6.44	Microfilariae	ERR225736
OVRV1	2450	2500	5.92	Microfilariae	ERR225736
OVRV1	2500	2550	8.2	Microfilariae	ERR225736
OVRV1	2550	2600	11.88	Microfilariae	ERR225736
OVRV1	2600	2650	11.6	Microfilariae	ERR225736
OVRV1	2650	2700	9.02	Microfilariae	ERR225736
OVRV1	2700	2750	11.92	Microfilariae	ERR225736
OVRV1	2750	2800	12.22	Microfilariae	ERR225736
OVRV1	2800	2850	8.26	Microfilariae	ERR225736
OVRV1	2850	2900	6.9	Microfilariae	ERR225736
OVRV1	2900	2950	6.4	Microfilariae	ERR225736
OVRV1	2950	3000	5.46	Microfilariae	ERR225736
OVRV1	3000	3050	5.9	Microfilariae	ERR225736
OVRV1	3050	3100	7.26	Microfilariae	ERR225736
OVRV1	3100	3150	8.44	Microfilariae	ERR225736
OVRV1	3150	3200	6.94	Microfilariae	ERR225736
OVRV1	3200	3250	4.82	Microfilariae	ERR225736
OVRV1	3250	3300	3.68	Microfilariae	ERR225736
OVRV1	3300	3350	2.44	Microfilariae	ERR225736
OVRV1	3350	3400	2	Microfilariae	ERR225736
OVRV1	3400	3450	2.68	Microfilariae	ERR225736
OVRV1	3450	3500	4.08	Microfilariae	ERR225736
OVRV1	3500	3550	4.98	Microfilariae	ERR225736
OVRV1	3550	3600	4.02	Microfilariae	ERR225736
OVRV1	3600	3650	3.74	Microfilariae	ERR225736
OVRV1	3650	3700	4.06	Microfilariae	ERR225736
OVRV1	3700	3750	4.88	Microfilariae	ERR225736
OVRV1	3750	3800	6.38	Microfilariae	ERR225736
OVRV1	3800	3850	3.46	Microfilariae	ERR225736
OVRV1	3850	3900	3	Microfilariae	ERR225736
OVRV1	3900	3950	4.76	Microfilariae	ERR225736
OVRV1	3950	4000	4.8	Microfilariae	ERR225736
OVRV1	4000	4050	3.6	Microfilariae	ERR225736
OVRV1	4050	4100	6.02	Microfilariae	ERR225736
OVRV1	4100	4150	6.82	Microfilariae	ERR225736
OVRV1	4150	4200	7.86	Microfilariae	ERR225736
OVRV1	4200	4250	10.12	Microfilariae	ERR225736
OVRV1	4250	4300	5.56	Microfilariae	ERR225736
OVRV1	4300	4350	1.3	Microfilariae	ERR225736
OVRV1	4350	4400	1.86	Microfilariae	ERR225736
OVRV1	4400	4450	3.98	Microfilariae	ERR225736
OVRV1	4450	4500	5.74	Microfilariae	ERR225736
OVRV1	4500	4550	3.24	Microfilariae	ERR225736
OVRV1	4550	4600	1.8	Microfilariae	ERR225736
OVRV1	4600	4650	2.44	Microfilariae	ERR225736
OVRV1	4650	4700	3.78	Microfilariae	ERR225736
OVRV1	4700	4750	3.9	Microfilariae	ERR225736
OVRV1	4750	4800	2.58	Microfilariae	ERR225736
OVRV1	4800	4850	2.74	Microfilariae	ERR225736
OVRV1	4850	4900	2.94	Microfilariae	ERR225736
OVRV1	4900	4950	2.38	Microfilariae	ERR225736
OVRV1	4950	5000	1.62	Microfilariae	ERR225736
OVRV1	5000	5050	1.44	Microfilariae	ERR225736
OVRV1	5050	5100	1.46	Microfilariae	ERR225736
OVRV1	5100	5150	3.16	Microfilariae	ERR225736
OVRV1	5150	5200	2.98	Microfilariae	ERR225736
OVRV1	5200	5250	0.74	Microfilariae	ERR225736
OVRV1	5250	5300	4.5	Microfilariae	ERR225736
OVRV1	5300	5350	10.12	Microfilariae	ERR225736
OVRV1	5350	5400	11.12	Microfilariae	ERR225736
OVRV1	5400	5450	9.76	Microfilariae	ERR225736
OVRV1	5450	5500	6.72	Microfilariae	ERR225736
OVRV1	5500	5550	5.6	Microfilariae	ERR225736
OVRV1	5550	5600	6.46	Microfilariae	ERR225736
OVRV1	5600	5650	7.7	Microfilariae	ERR225736
OVRV1	5650	5700	7.66	Microfilariae	ERR225736
OVRV1	5700	5750	5.78	Microfilariae	ERR225736
OVRV1	5750	5800	4.74	Microfilariae	ERR225736
OVRV1	5800	5850	4.58	Microfilariae	ERR225736
OVRV1	5850	5900	2.72	Microfilariae	ERR225736
OVRV1	5900	5950	1	Microfilariae	ERR225736
OVRV1	5950	6000	1.62	Microfilariae	ERR225736
OVRV1	6000	6050	3.32	Microfilariae	ERR225736
OVRV1	6050	6100	3.32	Microfilariae	ERR225736
OVRV1	6100	6150	4.78	Microfilariae	ERR225736
OVRV1	6150	6200	5.26	Microfilariae	ERR225736
OVRV1	6200	6250	1.9	Microfilariae	ERR225736
OVRV1	6250	6300	2.5	Microfilariae	ERR225736
OVRV1	6300	6350	5.34	Microfilariae	ERR225736
OVRV1	6350	6400	6.28	Microfilariae	ERR225736
OVRV1	6400	6450	6.98	Microfilariae	ERR225736
OVRV1	6450	6500	4.98	Microfilariae	ERR225736
OVRV1	6500	6550	4.72	Microfilariae	ERR225736
OVRV1	6550	6600	7.82	Microfilariae	ERR225736
OVRV1	6600	6650	9.12	Microfilariae	ERR225736
OVRV1	6650	6700	7.14	Microfilariae	ERR225736
OVRV1	6700	6750	2.9	Microfilariae	ERR225736
OVRV1	6750	6800	3.68	Microfilariae	ERR225736
OVRV1	6800	6850	6.72	Microfilariae	ERR225736
OVRV1	6850	6900	7.88	Microfilariae	ERR225736
OVRV1	6900	6950	5.86	Microfilariae	ERR225736
OVRV1	6950	7000	3.32	Microfilariae	ERR225736
OVRV1	7000	7050	5.38	Microfilariae	ERR225736
OVRV1	7050	7100	6.08	Microfilariae	ERR225736
OVRV1	7100	7150	3.6	Microfilariae	ERR225736
OVRV1	7150	7200	2.26	Microfilariae	ERR225736
OVRV1	7200	7250	4.52	Microfilariae	ERR225736
OVRV1	7250	7300	8.46	Microfilariae	ERR225736
OVRV1	7300	7350	6.78	Microfilariae	ERR225736
OVRV1	7350	7400	2.2	Microfilariae	ERR225736
OVRV1	7400	7450	2.92	Microfilariae	ERR225736
OVRV1	7450	7500	7.4	Microfilariae	ERR225736
OVRV1	7500	7550	6.44	Microfilariae	ERR225736
OVRV1	7550	7600	3.16	Microfilariae	ERR225736
OVRV1	7600	7650	3.24	Microfilariae	ERR225736
OVRV1	7650	7700	2.66	Microfilariae	ERR225736
OVRV1	7700	7750	3.16	Microfilariae	ERR225736
OVRV1	7750	7800	5.44	Microfilariae	ERR225736
OVRV1	7800	7850	6.62	Microfilariae	ERR225736
OVRV1	7850	7900	5.9	Microfilariae	ERR225736
OVRV1	7900	7950	3.12	Microfilariae	ERR225736
OVRV1	7950	8000	1.7	Microfilariae	ERR225736
OVRV1	8000	8050	2.84	Microfilariae	ERR225736
OVRV1	8050	8100	4.08	Microfilariae	ERR225736
OVRV1	8100	8150	3.78	Microfilariae	ERR225736
OVRV1	8150	8200	2.78	Microfilariae	ERR225736
OVRV1	8200	8250	3	Microfilariae	ERR225736
OVRV1	8250	8300	2.08	Microfilariae	ERR225736
OVRV1	8300	8350	3.6	Microfilariae	ERR225736
OVRV1	8350	8400	6.24	Microfilariae	ERR225736
OVRV1	8400	8450	4.78	Microfilariae	ERR225736
OVRV1	8450	8500	4.56	Microfilariae	ERR225736
OVRV1	8500	8550	4.6	Microfilariae	ERR225736
OVRV1	8550	8600	4.9	Microfilariae	ERR225736
OVRV1	8600	8650	4.64	Microfilariae	ERR225736
OVRV1	8650	8700	6.06	Microfilariae	ERR225736
OVRV1	8700	8750	9.14	Microfilariae	ERR225736
OVRV1	8750	8800	7.84	Microfilariae	ERR225736
OVRV1	8800	8850	6.08	Microfilariae	ERR225736
OVRV1	8850	8900	7.04	Microfilariae	ERR225736
OVRV1	8900	8950	5.88	Microfilariae	ERR225736
OVRV1	8950	9000	3.6	Microfilariae	ERR225736
OVRV1	9000	9050	5.2	Microfilariae	ERR225736
OVRV1	9050	9100	5.38	Microfilariae	ERR225736
OVRV1	9100	9150	2.48	Microfilariae	ERR225736
OVRV1	9150	9200	0.54	Microfilariae	ERR225736
OVRV1	9200	9250	1.7	Microfilariae	ERR225736
OVRV1	9250	9300	3.76	Microfilariae	ERR225736
OVRV1	9300	9350	4.64	Microfilariae	ERR225736
OVRV1	9350	9400	5.2	Microfilariae	ERR225736
OVRV1	9400	9450	3.6	Microfilariae	ERR225736
OVRV1	9450	9500	1.08	Microfilariae	ERR225736
OVRV1	9500	9550	2.5	Microfilariae	ERR225736
OVRV1	9550	9600	2.34	Microfilariae	ERR225736
OVRV1	9600	9650	2.08	Microfilariae	ERR225736
OVRV1	9650	9700	6.08	Microfilariae	ERR225736
OVRV1	9700	9750	7.32	Microfilariae	ERR225736
OVRV1	9750	9800	4.3	Microfilariae	ERR225736
OVRV1	9800	9850	4.4	Microfilariae	ERR225736
OVRV1	9850	9900	9.68	Microfilariae	ERR225736
OVRV1	9900	9950	8.9	Microfilariae	ERR225736
OVRV1	9950	10000	4.06	Microfilariae	ERR225736
OVRV1	10000	10050	2.56	Microfilariae	ERR225736
OVRV1	10050	10100	5.56	Microfilariae	ERR225736
OVRV1	10100	10150	10.98	Microfilariae	ERR225736
OVRV1	10150	10200	9.16	Microfilariae	ERR225736
OVRV1	10200	10250	4.06	Microfilariae	ERR225736
OVRV1	10250	10300	7.22	Microfilariae	ERR225736
OVRV1	10300	10350	8.8	Microfilariae	ERR225736
OVRV1	10350	10400	2.46	Microfilariae	ERR225736
OVRV1	10400	10450	5.92	Microfilariae	ERR225736
OVRV1	10450	10500	10.4	Microfilariae	ERR225736
OVRV1	10500	10550	9.82	Microfilariae	ERR225736
OVRV1	10550	10600	13.62	Microfilariae	ERR225736
OVRV1	10600	10650	12.48	Microfilariae	ERR225736
OVRV1	10650	10700	9.36	Microfilariae	ERR225736
OVRV1	10700	10750	8.86	Microfilariae	ERR225736
OVRV1	10750	10800	6.2	Microfilariae	ERR225736
OVRV1	10800	10850	3.6	Microfilariae	ERR225736
OVRV1	10850	10900	6.36	Microfilariae	ERR225736
OVRV1	10900	10950	10.64	Microfilariae	ERR225736
OVRV1	10950	11000	8.38	Microfilariae	ERR225736
OVRV1	11000	11050	6.14	Microfilariae	ERR225736
OVRV1	11050	11100	3.52	Microfilariae	ERR225736
OVRV1	11100	11150	1.16	Microfilariae	ERR225736
OVRV1	11150	11200	0.34	Microfilariae	ERR225736
OVRV1	11200	11250	0.56	Microfilariae	ERR225736
OVRV1	11250	11300	2	Microfilariae	ERR225736
OVRV1	11300	11350	1.86	Microfilariae	ERR225736
OVRV1	11350	11394	12.77	Microfilariae	ERR225736
OVRV1	0	50	8.2	Microfilariae	ERR225737
OVRV1	50	100	63	Microfilariae	ERR225737
OVRV1	100	150	102.8	Microfilariae	ERR225737
OVRV1	150	200	77.58	Microfilariae	ERR225737
OVRV1	200	250	42.24	Microfilariae	ERR225737
OVRV1	250	300	41.2	Microfilariae	ERR225737
OVRV1	300	350	77.02	Microfilariae	ERR225737
OVRV1	350	400	106.4	Microfilariae	ERR225737
OVRV1	400	450	108.08	Microfilariae	ERR225737
OVRV1	450	500	104.6	Microfilariae	ERR225737
OVRV1	500	550	106.78	Microfilariae	ERR225737
OVRV1	550	600	99.94	Microfilariae	ERR225737
OVRV1	600	650	89.54	Microfilariae	ERR225737
OVRV1	650	700	70.92	Microfilariae	ERR225737
OVRV1	700	750	58.56	Microfilariae	ERR225737
OVRV1	750	800	92.96	Microfilariae	ERR225737
OVRV1	800	850	113.3	Microfilariae	ERR225737
OVRV1	850	900	97.7	Microfilariae	ERR225737
OVRV1	900	950	99.18	Microfilariae	ERR225737
OVRV1	950	1000	93.42	Microfilariae	ERR225737
OVRV1	1000	1050	99.52	Microfilariae	ERR225737
OVRV1	1050	1100	109.28	Microfilariae	ERR225737
OVRV1	1100	1150	92.98	Microfilariae	ERR225737
OVRV1	1150	1200	81.56	Microfilariae	ERR225737
OVRV1	1200	1250	86.48	Microfilariae	ERR225737
OVRV1	1250	1300	91.26	Microfilariae	ERR225737
OVRV1	1300	1350	95.18	Microfilariae	ERR225737
OVRV1	1350	1400	88.2	Microfilariae	ERR225737
OVRV1	1400	1450	75.56	Microfilariae	ERR225737
OVRV1	1450	1500	83.1	Microfilariae	ERR225737
OVRV1	1500	1550	72.82	Microfilariae	ERR225737
OVRV1	1550	1600	41.64	Microfilariae	ERR225737
OVRV1	1600	1650	37.08	Microfilariae	ERR225737
OVRV1	1650	1700	57	Microfilariae	ERR225737
OVRV1	1700	1750	73.16	Microfilariae	ERR225737
OVRV1	1750	1800	79.92	Microfilariae	ERR225737
OVRV1	1800	1850	83.72	Microfilariae	ERR225737
OVRV1	1850	1900	78.94	Microfilariae	ERR225737
OVRV1	1900	1950	81.06	Microfilariae	ERR225737
OVRV1	1950	2000	74.24	Microfilariae	ERR225737
OVRV1	2000	2050	67.24	Microfilariae	ERR225737
OVRV1	2050	2100	76.72	Microfilariae	ERR225737
OVRV1	2100	2150	96.94	Microfilariae	ERR225737
OVRV1	2150	2200	80.86	Microfilariae	ERR225737
OVRV1	2200	2250	73.22	Microfilariae	ERR225737
OVRV1	2250	2300	88.74	Microfilariae	ERR225737
OVRV1	2300	2350	98.12	Microfilariae	ERR225737
OVRV1	2350	2400	86.86	Microfilariae	ERR225737
OVRV1	2400	2450	51.58	Microfilariae	ERR225737
OVRV1	2450	2500	69.26	Microfilariae	ERR225737
OVRV1	2500	2550	113.14	Microfilariae	ERR225737
OVRV1	2550	2600	131.9	Microfilariae	ERR225737
OVRV1	2600	2650	132.18	Microfilariae	ERR225737
OVRV1	2650	2700	114.98	Microfilariae	ERR225737
OVRV1	2700	2750	119.58	Microfilariae	ERR225737
OVRV1	2750	2800	142.54	Microfilariae	ERR225737
OVRV1	2800	2850	132.48	Microfilariae	ERR225737
OVRV1	2850	2900	129.38	Microfilariae	ERR225737
OVRV1	2900	2950	110.3	Microfilariae	ERR225737
OVRV1	2950	3000	87.1	Microfilariae	ERR225737
OVRV1	3000	3050	88.08	Microfilariae	ERR225737
OVRV1	3050	3100	76.14	Microfilariae	ERR225737
OVRV1	3100	3150	80.02	Microfilariae	ERR225737
OVRV1	3150	3200	74.44	Microfilariae	ERR225737
OVRV1	3200	3250	58.76	Microfilariae	ERR225737
OVRV1	3250	3300	53.7	Microfilariae	ERR225737
OVRV1	3300	3350	44.74	Microfilariae	ERR225737
OVRV1	3350	3400	62.72	Microfilariae	ERR225737
OVRV1	3400	3450	89.94	Microfilariae	ERR225737
OVRV1	3450	3500	80.22	Microfilariae	ERR225737
OVRV1	3500	3550	60.64	Microfilariae	ERR225737
OVRV1	3550	3600	68.6	Microfilariae	ERR225737
OVRV1	3600	3650	99.28	Microfilariae	ERR225737
OVRV1	3650	3700	104.22	Microfilariae	ERR225737
OVRV1	3700	3750	98.62	Microfilariae	ERR225737
OVRV1	3750	3800	110.06	Microfilariae	ERR225737
OVRV1	3800	3850	86.46	Microfilariae	ERR225737
OVRV1	3850	3900	85.7	Microfilariae	ERR225737
OVRV1	3900	3950	77.2	Microfilariae	ERR225737
OVRV1	3950	4000	46.24	Microfilariae	ERR225737
OVRV1	4000	4050	66.96	Microfilariae	ERR225737
OVRV1	4050	4100	81.08	Microfilariae	ERR225737
OVRV1	4100	4150	60.64	Microfilariae	ERR225737
OVRV1	4150	4200	73.1	Microfilariae	ERR225737
OVRV1	4200	4250	79.1	Microfilariae	ERR225737
OVRV1	4250	4300	53.24	Microfilariae	ERR225737
OVRV1	4300	4350	36.6	Microfilariae	ERR225737
OVRV1	4350	4400	40.62	Microfilariae	ERR225737
OVRV1	4400	4450	58.34	Microfilariae	ERR225737
OVRV1	4450	4500	62.52	Microfilariae	ERR225737
OVRV1	4500	4550	54.04	Microfilariae	ERR225737
OVRV1	4550	4600	60.66	Microfilariae	ERR225737
OVRV1	4600	4650	72.18	Microfilariae	ERR225737
OVRV1	4650	4700	84.02	Microfilariae	ERR225737
OVRV1	4700	4750	91.8	Microfilariae	ERR225737
OVRV1	4750	4800	63.42	Microfilariae	ERR225737
OVRV1	4800	4850	56.96	Microfilariae	ERR225737
OVRV1	4850	4900	74.28	Microfilariae	ERR225737
OVRV1	4900	4950	66.6	Microfilariae	ERR225737
OVRV1	4950	5000	61.7	Microfilariae	ERR225737
OVRV1	5000	5050	55.46	Microfilariae	ERR225737
OVRV1	5050	5100	49.56	Microfilariae	ERR225737
OVRV1	5100	5150	67.16	Microfilariae	ERR225737
OVRV1	5150	5200	64.68	Microfilariae	ERR225737
OVRV1	5200	5250	46.62	Microfilariae	ERR225737
OVRV1	5250	5300	47.92	Microfilariae	ERR225737
OVRV1	5300	5350	63.96	Microfilariae	ERR225737
OVRV1	5350	5400	74.74	Microfilariae	ERR225737
OVRV1	5400	5450	61.08	Microfilariae	ERR225737
OVRV1	5450	5500	53.68	Microfilariae	ERR225737
OVRV1	5500	5550	58.28	Microfilariae	ERR225737
OVRV1	5550	5600	50.16	Microfilariae	ERR225737
OVRV1	5600	5650	47.04	Microfilariae	ERR225737
OVRV1	5650	5700	63.38	Microfilariae	ERR225737
OVRV1	5700	5750	85.4	Microfilariae	ERR225737
OVRV1	5750	5800	72.6	Microfilariae	ERR225737
OVRV1	5800	5850	54.42	Microfilariae	ERR225737
OVRV1	5850	5900	50.48	Microfilariae	ERR225737
OVRV1	5900	5950	64.46	Microfilariae	ERR225737
OVRV1	5950	6000	96.38	Microfilariae	ERR225737
OVRV1	6000	6050	100.74	Microfilariae	ERR225737
OVRV1	6050	6100	75.38	Microfilariae	ERR225737
OVRV1	6100	6150	61.54	Microfilariae	ERR225737
OVRV1	6150	6200	79.34	Microfilariae	ERR225737
OVRV1	6200	6250	90.36	Microfilariae	ERR225737
OVRV1	6250	6300	77.92	Microfilariae	ERR225737
OVRV1	6300	6350	74.5	Microfilariae	ERR225737
OVRV1	6350	6400	82.78	Microfilariae	ERR225737
OVRV1	6400	6450	78.62	Microfilariae	ERR225737
OVRV1	6450	6500	69.58	Microfilariae	ERR225737
OVRV1	6500	6550	67.98	Microfilariae	ERR225737
OVRV1	6550	6600	78.44	Microfilariae	ERR225737
OVRV1	6600	6650	89.74	Microfilariae	ERR225737
OVRV1	6650	6700	76.38	Microfilariae	ERR225737
OVRV1	6700	6750	57.02	Microfilariae	ERR225737
OVRV1	6750	6800	49.66	Microfilariae	ERR225737
OVRV1	6800	6850	52.04	Microfilariae	ERR225737
OVRV1	6850	6900	61.2	Microfilariae	ERR225737
OVRV1	6900	6950	60.14	Microfilariae	ERR225737
OVRV1	6950	7000	52.92	Microfilariae	ERR225737
OVRV1	7000	7050	51.8	Microfilariae	ERR225737
OVRV1	7050	7100	61.94	Microfilariae	ERR225737
OVRV1	7100	7150	79.14	Microfilariae	ERR225737
OVRV1	7150	7200	75.96	Microfilariae	ERR225737
OVRV1	7200	7250	48.98	Microfilariae	ERR225737
OVRV1	7250	7300	42.08	Microfilariae	ERR225737
OVRV1	7300	7350	56.88	Microfilariae	ERR225737
OVRV1	7350	7400	69.14	Microfilariae	ERR225737
OVRV1	7400	7450	61.96	Microfilariae	ERR225737
OVRV1	7450	7500	74.76	Microfilariae	ERR225737
OVRV1	7500	7550	72.38	Microfilariae	ERR225737
OVRV1	7550	7600	52.12	Microfilariae	ERR225737
OVRV1	7600	7650	57.14	Microfilariae	ERR225737
OVRV1	7650	7700	55.62	Microfilariae	ERR225737
OVRV1	7700	7750	60.36	Microfilariae	ERR225737
OVRV1	7750	7800	77.7	Microfilariae	ERR225737
OVRV1	7800	7850	66.02	Microfilariae	ERR225737
OVRV1	7850	7900	57.92	Microfilariae	ERR225737
OVRV1	7900	7950	62.98	Microfilariae	ERR225737
OVRV1	7950	8000	57.72	Microfilariae	ERR225737
OVRV1	8000	8050	53.98	Microfilariae	ERR225737
OVRV1	8050	8100	75.16	Microfilariae	ERR225737
OVRV1	8100	8150	62.78	Microfilariae	ERR225737
OVRV1	8150	8200	44.52	Microfilariae	ERR225737
OVRV1	8200	8250	68.6	Microfilariae	ERR225737
OVRV1	8250	8300	77.1	Microfilariae	ERR225737
OVRV1	8300	8350	89.58	Microfilariae	ERR225737
OVRV1	8350	8400	91.94	Microfilariae	ERR225737
OVRV1	8400	8450	50.14	Microfilariae	ERR225737
OVRV1	8450	8500	34.58	Microfilariae	ERR225737
OVRV1	8500	8550	50.26	Microfilariae	ERR225737
OVRV1	8550	8600	71.08	Microfilariae	ERR225737
OVRV1	8600	8650	80.9	Microfilariae	ERR225737
OVRV1	8650	8700	71.78	Microfilariae	ERR225737
OVRV1	8700	8750	65.66	Microfilariae	ERR225737
OVRV1	8750	8800	71.36	Microfilariae	ERR225737
OVRV1	8800	8850	77.3	Microfilariae	ERR225737
OVRV1	8850	8900	70.56	Microfilariae	ERR225737
OVRV1	8900	8950	62.64	Microfilariae	ERR225737
OVRV1	8950	9000	73.82	Microfilariae	ERR225737
OVRV1	9000	9050	96.64	Microfilariae	ERR225737
OVRV1	9050	9100	113.02	Microfilariae	ERR225737
OVRV1	9100	9150	102.46	Microfilariae	ERR225737
OVRV1	9150	9200	78.2	Microfilariae	ERR225737
OVRV1	9200	9250	83.92	Microfilariae	ERR225737
OVRV1	9250	9300	104.9	Microfilariae	ERR225737
OVRV1	9300	9350	103.04	Microfilariae	ERR225737
OVRV1	9350	9400	81.48	Microfilariae	ERR225737
OVRV1	9400	9450	54.4	Microfilariae	ERR225737
OVRV1	9450	9500	48.56	Microfilariae	ERR225737
OVRV1	9500	9550	41.96	Microfilariae	ERR225737
OVRV1	9550	9600	31.98	Microfilariae	ERR225737
OVRV1	9600	9650	33.02	Microfilariae	ERR225737
OVRV1	9650	9700	45.8	Microfilariae	ERR225737
OVRV1	9700	9750	59.64	Microfilariae	ERR225737
OVRV1	9750	9800	50.56	Microfilariae	ERR225737
OVRV1	9800	9850	48.88	Microfilariae	ERR225737
OVRV1	9850	9900	88.34	Microfilariae	ERR225737
OVRV1	9900	9950	97.46	Microfilariae	ERR225737
OVRV1	9950	10000	65.04	Microfilariae	ERR225737
OVRV1	10000	10050	46.34	Microfilariae	ERR225737
OVRV1	10050	10100	55.42	Microfilariae	ERR225737
OVRV1	10100	10150	89.66	Microfilariae	ERR225737
OVRV1	10150	10200	89.86	Microfilariae	ERR225737
OVRV1	10200	10250	67.44	Microfilariae	ERR225737
OVRV1	10250	10300	62.32	Microfilariae	ERR225737
OVRV1	10300	10350	58.62	Microfilariae	ERR225737
OVRV1	10350	10400	49.76	Microfilariae	ERR225737
OVRV1	10400	10450	67.84	Microfilariae	ERR225737
OVRV1	10450	10500	73.6	Microfilariae	ERR225737
OVRV1	10500	10550	64.14	Microfilariae	ERR225737
OVRV1	10550	10600	64.8	Microfilariae	ERR225737
OVRV1	10600	10650	52.78	Microfilariae	ERR225737
OVRV1	10650	10700	64.78	Microfilariae	ERR225737
OVRV1	10700	10750	69.52	Microfilariae	ERR225737
OVRV1	10750	10800	62.1	Microfilariae	ERR225737
OVRV1	10800	10850	47.96	Microfilariae	ERR225737
OVRV1	10850	10900	57.84	Microfilariae	ERR225737
OVRV1	10900	10950	81.4	Microfilariae	ERR225737
OVRV1	10950	11000	71.66	Microfilariae	ERR225737
OVRV1	11000	11050	69.84	Microfilariae	ERR225737
OVRV1	11050	11100	73.9	Microfilariae	ERR225737
OVRV1	11100	11150	58.44	Microfilariae	ERR225737
OVRV1	11150	11200	34.76	Microfilariae	ERR225737
OVRV1	11200	11250	29.7	Microfilariae	ERR225737
OVRV1	11250	11300	55.16	Microfilariae	ERR225737
OVRV1	11300	11350	39.46	Microfilariae	ERR225737
OVRV1	11350	11394	11.61	Microfilariae	ERR225737
OVRV1	0	50	0	Adult Female	ERR485008
OVRV1	50	100	0	Adult Female	ERR485008
OVRV1	100	150	0	Adult Female	ERR485008
OVRV1	150	200	0	Adult Female	ERR485008
OVRV1	200	250	0	Adult Female	ERR485008
OVRV1	250	300	0	Adult Female	ERR485008
OVRV1	300	350	0	Adult Female	ERR485008
OVRV1	350	400	0	Adult Female	ERR485008
OVRV1	400	450	0	Adult Female	ERR485008
OVRV1	450	500	0	Adult Female	ERR485008
OVRV1	500	550	0	Adult Female	ERR485008
OVRV1	550	600	0	Adult Female	ERR485008
OVRV1	600	650	0	Adult Female	ERR485008
OVRV1	650	700	0	Adult Female	ERR485008
OVRV1	700	750	0	Adult Female	ERR485008
OVRV1	750	800	0	Adult Female	ERR485008
OVRV1	800	850	0	Adult Female	ERR485008
OVRV1	850	900	0	Adult Female	ERR485008
OVRV1	900	950	0	Adult Female	ERR485008
OVRV1	950	1000	0	Adult Female	ERR485008
OVRV1	1000	1050	0	Adult Female	ERR485008
OVRV1	1050	1100	0	Adult Female	ERR485008
OVRV1	1100	1150	0	Adult Female	ERR485008
OVRV1	1150	1200	0	Adult Female	ERR485008
OVRV1	1200	1250	0	Adult Female	ERR485008
OVRV1	1250	1300	0	Adult Female	ERR485008
OVRV1	1300	1350	0	Adult Female	ERR485008
OVRV1	1350	1400	0	Adult Female	ERR485008
OVRV1	1400	1450	0	Adult Female	ERR485008
OVRV1	1450	1500	0	Adult Female	ERR485008
OVRV1	1500	1550	0	Adult Female	ERR485008
OVRV1	1550	1600	0	Adult Female	ERR485008
OVRV1	1600	1650	0	Adult Female	ERR485008
OVRV1	1650	1700	0	Adult Female	ERR485008
OVRV1	1700	1750	0	Adult Female	ERR485008
OVRV1	1750	1800	0	Adult Female	ERR485008
OVRV1	1800	1850	0	Adult Female	ERR485008
OVRV1	1850	1900	0	Adult Female	ERR485008
OVRV1	1900	1950	0	Adult Female	ERR485008
OVRV1	1950	2000	0	Adult Female	ERR485008
OVRV1	2000	2050	0	Adult Female	ERR485008
OVRV1	2050	2100	0	Adult Female	ERR485008
OVRV1	2100	2150	0	Adult Female	ERR485008
OVRV1	2150	2200	0	Adult Female	ERR485008
OVRV1	2200	2250	0	Adult Female	ERR485008
OVRV1	2250	2300	0	Adult Female	ERR485008
OVRV1	2300	2350	0	Adult Female	ERR485008
OVRV1	2350	2400	0	Adult Female	ERR485008
OVRV1	2400	2450	0	Adult Female	ERR485008
OVRV1	2450	2500	0	Adult Female	ERR485008
OVRV1	2500	2550	0	Adult Female	ERR485008
OVRV1	2550	2600	0	Adult Female	ERR485008
OVRV1	2600	2650	0	Adult Female	ERR485008
OVRV1	2650	2700	0	Adult Female	ERR485008
OVRV1	2700	2750	0	Adult Female	ERR485008
OVRV1	2750	2800	0	Adult Female	ERR485008
OVRV1	2800	2850	0	Adult Female	ERR485008
OVRV1	2850	2900	0	Adult Female	ERR485008
OVRV1	2900	2950	0	Adult Female	ERR485008
OVRV1	2950	3000	0	Adult Female	ERR485008
OVRV1	3000	3050	0	Adult Female	ERR485008
OVRV1	3050	3100	0	Adult Female	ERR485008
OVRV1	3100	3150	0	Adult Female	ERR485008
OVRV1	3150	3200	0	Adult Female	ERR485008
OVRV1	3200	3250	0	Adult Female	ERR485008
OVRV1	3250	3300	0	Adult Female	ERR485008
OVRV1	3300	3350	0	Adult Female	ERR485008
OVRV1	3350	3400	0	Adult Female	ERR485008
OVRV1	3400	3450	0	Adult Female	ERR485008
OVRV1	3450	3500	0	Adult Female	ERR485008
OVRV1	3500	3550	0	Adult Female	ERR485008
OVRV1	3550	3600	0	Adult Female	ERR485008
OVRV1	3600	3650	0	Adult Female	ERR485008
OVRV1	3650	3700	0	Adult Female	ERR485008
OVRV1	3700	3750	0	Adult Female	ERR485008
OVRV1	3750	3800	0	Adult Female	ERR485008
OVRV1	3800	3850	0	Adult Female	ERR485008
OVRV1	3850	3900	0	Adult Female	ERR485008
OVRV1	3900	3950	0	Adult Female	ERR485008
OVRV1	3950	4000	0	Adult Female	ERR485008
OVRV1	4000	4050	0	Adult Female	ERR485008
OVRV1	4050	4100	0	Adult Female	ERR485008
OVRV1	4100	4150	0	Adult Female	ERR485008
OVRV1	4150	4200	0	Adult Female	ERR485008
OVRV1	4200	4250	0	Adult Female	ERR485008
OVRV1	4250	4300	0	Adult Female	ERR485008
OVRV1	4300	4350	0	Adult Female	ERR485008
OVRV1	4350	4400	0	Adult Female	ERR485008
OVRV1	4400	4450	0	Adult Female	ERR485008
OVRV1	4450	4500	0	Adult Female	ERR485008
OVRV1	4500	4550	0	Adult Female	ERR485008
OVRV1	4550	4600	0	Adult Female	ERR485008
OVRV1	4600	4650	0	Adult Female	ERR485008
OVRV1	4650	4700	0	Adult Female	ERR485008
OVRV1	4700	4750	0	Adult Female	ERR485008
OVRV1	4750	4800	0	Adult Female	ERR485008
OVRV1	4800	4850	0	Adult Female	ERR485008
OVRV1	4850	4900	0	Adult Female	ERR485008
OVRV1	4900	4950	0	Adult Female	ERR485008
OVRV1	4950	5000	0	Adult Female	ERR485008
OVRV1	5000	5050	0	Adult Female	ERR485008
OVRV1	5050	5100	0	Adult Female	ERR485008
OVRV1	5100	5150	0	Adult Female	ERR485008
OVRV1	5150	5200	0	Adult Female	ERR485008
OVRV1	5200	5250	0	Adult Female	ERR485008
OVRV1	5250	5300	0	Adult Female	ERR485008
OVRV1	5300	5350	0	Adult Female	ERR485008
OVRV1	5350	5400	0	Adult Female	ERR485008
OVRV1	5400	5450	0	Adult Female	ERR485008
OVRV1	5450	5500	0	Adult Female	ERR485008
OVRV1	5500	5550	0	Adult Female	ERR485008
OVRV1	5550	5600	0	Adult Female	ERR485008
OVRV1	5600	5650	0	Adult Female	ERR485008
OVRV1	5650	5700	0	Adult Female	ERR485008
OVRV1	5700	5750	0	Adult Female	ERR485008
OVRV1	5750	5800	0	Adult Female	ERR485008
OVRV1	5800	5850	0	Adult Female	ERR485008
OVRV1	5850	5900	0	Adult Female	ERR485008
OVRV1	5900	5950	0	Adult Female	ERR485008
OVRV1	5950	6000	0	Adult Female	ERR485008
OVRV1	6000	6050	0	Adult Female	ERR485008
OVRV1	6050	6100	0	Adult Female	ERR485008
OVRV1	6100	6150	0	Adult Female	ERR485008
OVRV1	6150	6200	0	Adult Female	ERR485008
OVRV1	6200	6250	0	Adult Female	ERR485008
OVRV1	6250	6300	0	Adult Female	ERR485008
OVRV1	6300	6350	0	Adult Female	ERR485008
OVRV1	6350	6400	0	Adult Female	ERR485008
OVRV1	6400	6450	0	Adult Female	ERR485008
OVRV1	6450	6500	0	Adult Female	ERR485008
OVRV1	6500	6550	0	Adult Female	ERR485008
OVRV1	6550	6600	0	Adult Female	ERR485008
OVRV1	6600	6650	0	Adult Female	ERR485008
OVRV1	6650	6700	0	Adult Female	ERR485008
OVRV1	6700	6750	0	Adult Female	ERR485008
OVRV1	6750	6800	0	Adult Female	ERR485008
OVRV1	6800	6850	0	Adult Female	ERR485008
OVRV1	6850	6900	0	Adult Female	ERR485008
OVRV1	6900	6950	0	Adult Female	ERR485008
OVRV1	6950	7000	0	Adult Female	ERR485008
OVRV1	7000	7050	0	Adult Female	ERR485008
OVRV1	7050	7100	0	Adult Female	ERR485008
OVRV1	7100	7150	0	Adult Female	ERR485008
OVRV1	7150	7200	0	Adult Female	ERR485008
OVRV1	7200	7250	0	Adult Female	ERR485008
OVRV1	7250	7300	0	Adult Female	ERR485008
OVRV1	7300	7350	0	Adult Female	ERR485008
OVRV1	7350	7400	0	Adult Female	ERR485008
OVRV1	7400	7450	0	Adult Female	ERR485008
OVRV1	7450	7500	0	Adult Female	ERR485008
OVRV1	7500	7550	0	Adult Female	ERR485008
OVRV1	7550	7600	0	Adult Female	ERR485008
OVRV1	7600	7650	0	Adult Female	ERR485008
OVRV1	7650	7700	0	Adult Female	ERR485008
OVRV1	7700	7750	0	Adult Female	ERR485008
OVRV1	7750	7800	0	Adult Female	ERR485008
OVRV1	7800	7850	0	Adult Female	ERR485008
OVRV1	7850	7900	0	Adult Female	ERR485008
OVRV1	7900	7950	0	Adult Female	ERR485008
OVRV1	7950	8000	0	Adult Female	ERR485008
OVRV1	8000	8050	0	Adult Female	ERR485008
OVRV1	8050	8100	0	Adult Female	ERR485008
OVRV1	8100	8150	0	Adult Female	ERR485008
OVRV1	8150	8200	0	Adult Female	ERR485008
OVRV1	8200	8250	0	Adult Female	ERR485008
OVRV1	8250	8300	0	Adult Female	ERR485008
OVRV1	8300	8350	0	Adult Female	ERR485008
OVRV1	8350	8400	0	Adult Female	ERR485008
OVRV1	8400	8450	0	Adult Female	ERR485008
OVRV1	8450	8500	0	Adult Female	ERR485008
OVRV1	8500	8550	0	Adult Female	ERR485008
OVRV1	8550	8600	0	Adult Female	ERR485008
OVRV1	8600	8650	0	Adult Female	ERR485008
OVRV1	8650	8700	0	Adult Female	ERR485008
OVRV1	8700	8750	0	Adult Female	ERR485008
OVRV1	8750	8800	0	Adult Female	ERR485008
OVRV1	8800	8850	0	Adult Female	ERR485008
OVRV1	8850	8900	0	Adult Female	ERR485008
OVRV1	8900	8950	0	Adult Female	ERR485008
OVRV1	8950	9000	0	Adult Female	ERR485008
OVRV1	9000	9050	0	Adult Female	ERR485008
OVRV1	9050	9100	0	Adult Female	ERR485008
OVRV1	9100	9150	0	Adult Female	ERR485008
OVRV1	9150	9200	0	Adult Female	ERR485008
OVRV1	9200	9250	0	Adult Female	ERR485008
OVRV1	9250	9300	0	Adult Female	ERR485008
OVRV1	9300	9350	0	Adult Female	ERR485008
OVRV1	9350	9400	0	Adult Female	ERR485008
OVRV1	9400	9450	0	Adult Female	ERR485008
OVRV1	9450	9500	0	Adult Female	ERR485008
OVRV1	9500	9550	0	Adult Female	ERR485008
OVRV1	9550	9600	0	Adult Female	ERR485008
OVRV1	9600	9650	0	Adult Female	ERR485008
OVRV1	9650	9700	0	Adult Female	ERR485008
OVRV1	9700	9750	0	Adult Female	ERR485008
OVRV1	9750	9800	0	Adult Female	ERR485008
OVRV1	9800	9850	0	Adult Female	ERR485008
OVRV1	9850	9900	0	Adult Female	ERR485008
OVRV1	9900	9950	0	Adult Female	ERR485008
OVRV1	9950	10000	0	Adult Female	ERR485008
OVRV1	10000	10050	0	Adult Female	ERR485008
OVRV1	10050	10100	0	Adult Female	ERR485008
OVRV1	10100	10150	0	Adult Female	ERR485008
OVRV1	10150	10200	0	Adult Female	ERR485008
OVRV1	10200	10250	0	Adult Female	ERR485008
OVRV1	10250	10300	0	Adult Female	ERR485008
OVRV1	10300	10350	0	Adult Female	ERR485008
OVRV1	10350	10400	0	Adult Female	ERR485008
OVRV1	10400	10450	0	Adult Female	ERR485008
OVRV1	10450	10500	0	Adult Female	ERR485008
OVRV1	10500	10550	0	Adult Female	ERR485008
OVRV1	10550	10600	0	Adult Female	ERR485008
OVRV1	10600	10650	0	Adult Female	ERR485008
OVRV1	10650	10700	0	Adult Female	ERR485008
OVRV1	10700	10750	0	Adult Female	ERR485008
OVRV1	10750	10800	0	Adult Female	ERR485008
OVRV1	10800	10850	0	Adult Female	ERR485008
OVRV1	10850	10900	0	Adult Female	ERR485008
OVRV1	10900	10950	0	Adult Female	ERR485008
OVRV1	10950	11000	0	Adult Female	ERR485008
OVRV1	11000	11050	0	Adult Female	ERR485008
OVRV1	11050	11100	0	Adult Female	ERR485008
OVRV1	11100	11150	0	Adult Female	ERR485008
OVRV1	11150	11200	0	Adult Female	ERR485008
OVRV1	11200	11250	0	Adult Female	ERR485008
OVRV1	11250	11300	0	Adult Female	ERR485008
OVRV1	11300	11350	0	Adult Female	ERR485008
OVRV1	11350	11394	0	Adult Female	ERR485008
OVRV1	0	50	3.22	Adult Female	ERR485009
OVRV1	50	100	14.88	Adult Female	ERR485009
OVRV1	100	150	42.8	Adult Female	ERR485009
OVRV1	150	200	55.86	Adult Female	ERR485009
OVRV1	200	250	56.22	Adult Female	ERR485009
OVRV1	250	300	51.52	Adult Female	ERR485009
OVRV1	300	350	69.18	Adult Female	ERR485009
OVRV1	350	400	94.98	Adult Female	ERR485009
OVRV1	400	450	103.3	Adult Female	ERR485009
OVRV1	450	500	104.42	Adult Female	ERR485009
OVRV1	500	550	125.76	Adult Female	ERR485009
OVRV1	550	600	145.36	Adult Female	ERR485009
OVRV1	600	650	161.66	Adult Female	ERR485009
OVRV1	650	700	138.04	Adult Female	ERR485009
OVRV1	700	750	152.46	Adult Female	ERR485009
OVRV1	750	800	182.64	Adult Female	ERR485009
OVRV1	800	850	205	Adult Female	ERR485009
OVRV1	850	900	187.02	Adult Female	ERR485009
OVRV1	900	950	176.14	Adult Female	ERR485009
OVRV1	950	1000	207.52	Adult Female	ERR485009
OVRV1	1000	1050	213.72	Adult Female	ERR485009
OVRV1	1050	1100	196.02	Adult Female	ERR485009
OVRV1	1100	1150	172.24	Adult Female	ERR485009
OVRV1	1150	1200	171.52	Adult Female	ERR485009
OVRV1	1200	1250	147.6	Adult Female	ERR485009
OVRV1	1250	1300	122.04	Adult Female	ERR485009
OVRV1	1300	1350	88.8	Adult Female	ERR485009
OVRV1	1350	1400	68.04	Adult Female	ERR485009
OVRV1	1400	1450	36.64	Adult Female	ERR485009
OVRV1	1450	1500	26.16	Adult Female	ERR485009
OVRV1	1500	1550	38.26	Adult Female	ERR485009
OVRV1	1550	1600	43.48	Adult Female	ERR485009
OVRV1	1600	1650	50.66	Adult Female	ERR485009
OVRV1	1650	1700	50.5	Adult Female	ERR485009
OVRV1	1700	1750	64.16	Adult Female	ERR485009
OVRV1	1750	1800	65.46	Adult Female	ERR485009
OVRV1	1800	1850	67.82	Adult Female	ERR485009
OVRV1	1850	1900	72.66	Adult Female	ERR485009
OVRV1	1900	1950	68.5	Adult Female	ERR485009
OVRV1	1950	2000	65.46	Adult Female	ERR485009
OVRV1	2000	2050	52.24	Adult Female	ERR485009
OVRV1	2050	2100	56.5	Adult Female	ERR485009
OVRV1	2100	2150	44.18	Adult Female	ERR485009
OVRV1	2150	2200	31.46	Adult Female	ERR485009
OVRV1	2200	2250	17.66	Adult Female	ERR485009
OVRV1	2250	2300	18.12	Adult Female	ERR485009
OVRV1	2300	2350	17.22	Adult Female	ERR485009
OVRV1	2350	2400	16.2	Adult Female	ERR485009
OVRV1	2400	2450	15.94	Adult Female	ERR485009
OVRV1	2450	2500	24.54	Adult Female	ERR485009
OVRV1	2500	2550	45.3	Adult Female	ERR485009
OVRV1	2550	2600	59.62	Adult Female	ERR485009
OVRV1	2600	2650	68.5	Adult Female	ERR485009
OVRV1	2650	2700	69.56	Adult Female	ERR485009
OVRV1	2700	2750	64	Adult Female	ERR485009
OVRV1	2750	2800	51.28	Adult Female	ERR485009
OVRV1	2800	2850	38.74	Adult Female	ERR485009
OVRV1	2850	2900	26.78	Adult Female	ERR485009
OVRV1	2900	2950	13.76	Adult Female	ERR485009
OVRV1	2950	3000	6.86	Adult Female	ERR485009
OVRV1	3000	3050	13.06	Adult Female	ERR485009
OVRV1	3050	3100	17.08	Adult Female	ERR485009
OVRV1	3100	3150	23.78	Adult Female	ERR485009
OVRV1	3150	3200	20.5	Adult Female	ERR485009
OVRV1	3200	3250	24.78	Adult Female	ERR485009
OVRV1	3250	3300	22.88	Adult Female	ERR485009
OVRV1	3300	3350	31.38	Adult Female	ERR485009
OVRV1	3350	3400	31.02	Adult Female	ERR485009
OVRV1	3400	3450	36.9	Adult Female	ERR485009
OVRV1	3450	3500	36.68	Adult Female	ERR485009
OVRV1	3500	3550	45.38	Adult Female	ERR485009
OVRV1	3550	3600	53.1	Adult Female	ERR485009
OVRV1	3600	3650	61.18	Adult Female	ERR485009
OVRV1	3650	3700	61.18	Adult Female	ERR485009
OVRV1	3700	3750	70.66	Adult Female	ERR485009
OVRV1	3750	3800	66.56	Adult Female	ERR485009
OVRV1	3800	3850	75.7	Adult Female	ERR485009
OVRV1	3850	3900	72.12	Adult Female	ERR485009
OVRV1	3900	3950	64.96	Adult Female	ERR485009
OVRV1	3950	4000	54.52	Adult Female	ERR485009
OVRV1	4000	4050	62.54	Adult Female	ERR485009
OVRV1	4050	4100	97.12	Adult Female	ERR485009
OVRV1	4100	4150	118.26	Adult Female	ERR485009
OVRV1	4150	4200	132.76	Adult Female	ERR485009
OVRV1	4200	4250	126.58	Adult Female	ERR485009
OVRV1	4250	4300	116.74	Adult Female	ERR485009
OVRV1	4300	4350	92.18	Adult Female	ERR485009
OVRV1	4350	4400	96.88	Adult Female	ERR485009
OVRV1	4400	4450	89.02	Adult Female	ERR485009
OVRV1	4450	4500	70.56	Adult Female	ERR485009
OVRV1	4500	4550	26.16	Adult Female	ERR485009
OVRV1	4550	4600	7.24	Adult Female	ERR485009
OVRV1	4600	4650	3.62	Adult Female	ERR485009
OVRV1	4650	4700	3.92	Adult Female	ERR485009
OVRV1	4700	4750	3.16	Adult Female	ERR485009
OVRV1	4750	4800	2.48	Adult Female	ERR485009
OVRV1	4800	4850	3.08	Adult Female	ERR485009
OVRV1	4850	4900	3.06	Adult Female	ERR485009
OVRV1	4900	4950	3.18	Adult Female	ERR485009
OVRV1	4950	5000	1.94	Adult Female	ERR485009
OVRV1	5000	5050	1.92	Adult Female	ERR485009
OVRV1	5050	5100	1.66	Adult Female	ERR485009
OVRV1	5100	5150	2.66	Adult Female	ERR485009
OVRV1	5150	5200	2	Adult Female	ERR485009
OVRV1	5200	5250	1.34	Adult Female	ERR485009
OVRV1	5250	5300	1.14	Adult Female	ERR485009
OVRV1	5300	5350	2.38	Adult Female	ERR485009
OVRV1	5350	5400	3	Adult Female	ERR485009
OVRV1	5400	5450	1.96	Adult Female	ERR485009
OVRV1	5450	5500	0.98	Adult Female	ERR485009
OVRV1	5500	5550	1	Adult Female	ERR485009
OVRV1	5550	5600	2.62	Adult Female	ERR485009
OVRV1	5600	5650	3.28	Adult Female	ERR485009
OVRV1	5650	5700	4.16	Adult Female	ERR485009
OVRV1	5700	5750	4.46	Adult Female	ERR485009
OVRV1	5750	5800	5.24	Adult Female	ERR485009
OVRV1	5800	5850	4.84	Adult Female	ERR485009
OVRV1	5850	5900	4.56	Adult Female	ERR485009
OVRV1	5900	5950	6.1	Adult Female	ERR485009
OVRV1	5950	6000	5.6	Adult Female	ERR485009
OVRV1	6000	6050	3.96	Adult Female	ERR485009
OVRV1	6050	6100	1.62	Adult Female	ERR485009
OVRV1	6100	6150	1.66	Adult Female	ERR485009
OVRV1	6150	6200	2.68	Adult Female	ERR485009
OVRV1	6200	6250	3.52	Adult Female	ERR485009
OVRV1	6250	6300	4.66	Adult Female	ERR485009
OVRV1	6300	6350	5.32	Adult Female	ERR485009
OVRV1	6350	6400	5.48	Adult Female	ERR485009
OVRV1	6400	6450	5.84	Adult Female	ERR485009
OVRV1	6450	6500	4.96	Adult Female	ERR485009
OVRV1	6500	6550	4.04	Adult Female	ERR485009
OVRV1	6550	6600	3.22	Adult Female	ERR485009
OVRV1	6600	6650	3.72	Adult Female	ERR485009
OVRV1	6650	6700	5.82	Adult Female	ERR485009
OVRV1	6700	6750	4.8	Adult Female	ERR485009
OVRV1	6750	6800	3.28	Adult Female	ERR485009
OVRV1	6800	6850	1.98	Adult Female	ERR485009
OVRV1	6850	6900	3.12	Adult Female	ERR485009
OVRV1	6900	6950	4	Adult Female	ERR485009
OVRV1	6950	7000	2.62	Adult Female	ERR485009
OVRV1	7000	7050	2.32	Adult Female	ERR485009
OVRV1	7050	7100	2	Adult Female	ERR485009
OVRV1	7100	7150	2.14	Adult Female	ERR485009
OVRV1	7150	7200	2.12	Adult Female	ERR485009
OVRV1	7200	7250	2	Adult Female	ERR485009
OVRV1	7250	7300	2	Adult Female	ERR485009
OVRV1	7300	7350	1.44	Adult Female	ERR485009
OVRV1	7350	7400	1	Adult Female	ERR485009
OVRV1	7400	7450	0.62	Adult Female	ERR485009
OVRV1	7450	7500	0.32	Adult Female	ERR485009
OVRV1	7500	7550	1.56	Adult Female	ERR485009
OVRV1	7550	7600	3	Adult Female	ERR485009
OVRV1	7600	7650	4.2	Adult Female	ERR485009
OVRV1	7650	7700	4.32	Adult Female	ERR485009
OVRV1	7700	7750	4.12	Adult Female	ERR485009
OVRV1	7750	7800	3.82	Adult Female	ERR485009
OVRV1	7800	7850	3.36	Adult Female	ERR485009
OVRV1	7850	7900	3.3	Adult Female	ERR485009
OVRV1	7900	7950	2.44	Adult Female	ERR485009
OVRV1	7950	8000	1.64	Adult Female	ERR485009
OVRV1	8000	8050	0.52	Adult Female	ERR485009
OVRV1	8050	8100	0.84	Adult Female	ERR485009
OVRV1	8100	8150	1	Adult Female	ERR485009
OVRV1	8150	8200	1	Adult Female	ERR485009
OVRV1	8200	8250	0.16	Adult Female	ERR485009
OVRV1	8250	8300	0	Adult Female	ERR485009
OVRV1	8300	8350	0	Adult Female	ERR485009
OVRV1	8350	8400	0.76	Adult Female	ERR485009
OVRV1	8400	8450	1	Adult Female	ERR485009
OVRV1	8450	8500	2	Adult Female	ERR485009
OVRV1	8500	8550	1.4	Adult Female	ERR485009
OVRV1	8550	8600	3.68	Adult Female	ERR485009
OVRV1	8600	8650	4.56	Adult Female	ERR485009
OVRV1	8650	8700	8.78	Adult Female	ERR485009
OVRV1	8700	8750	6.98	Adult Female	ERR485009
[truncated: 737 more rows]

## Sheet: Fig2.c
Genome	start	end	coverage.mean	metadata	SRR					Note: Raw information used for the generation of Figure 2c
O. volvulus picornavirus	50	100	0	L3	ERR225731
O. volvulus picornavirus	100	150	0	L3	ERR225731
O. volvulus picornavirus	150	200	0	L3	ERR225731
O. volvulus picornavirus	200	250	0	L3	ERR225731
O. volvulus picornavirus	250	300	0	L3	ERR225731
O. volvulus picornavirus	300	350	0	L3	ERR225731
O. volvulus picornavirus	350	400	0	L3	ERR225731
O. volvulus picornavirus	400	450	0	L3	ERR225731
O. volvulus picornavirus	450	500	0	L3	ERR225731
O. volvulus picornavirus	500	550	0	L3	ERR225731
O. volvulus picornavirus	550	600	0	L3	ERR225731
O. volvulus picornavirus	600	650	0	L3	ERR225731
O. volvulus picornavirus	650	700	0	L3	ERR225731
O. volvulus picornavirus	700	750	0	L3	ERR225731
O. volvulus picornavirus	750	800	0	L3	ERR225731
O. volvulus picornavirus	800	850	0	L3	ERR225731
O. volvulus picornavirus	850	900	0	L3	ERR225731
O. volvulus picornavirus	900	950	0	L3	ERR225731
O. volvulus picornavirus	950	1000	0	L3	ERR225731
O. volvulus picornavirus	1000	1050	0	L3	ERR225731
O. volvulus picornavirus	1050	1100	0	L3	ERR225731
O. volvulus picornavirus	1100	1150	0	L3	ERR225731
O. volvulus picornavirus	1150	1200	0	L3	ERR225731
O. volvulus picornavirus	1200	1250	0	L3	ERR225731
O. volvulus picornavirus	1250	1300	0	L3	ERR225731
O. volvulus picornavirus	1300	1350	0	L3	ERR225731
O. volvulus picornavirus	1350	1400	0	L3	ERR225731
O. volvulus picornavirus	1400	1450	0	L3	ERR225731
O. volvulus picornavirus	1450	1500	0	L3	ERR225731
O. volvulus picornavirus	1500	1550	0	L3	ERR225731
O. volvulus picornavirus	1550	1600	0	L3	ERR225731
O. volvulus picornavirus	1600	1650	0	L3	ERR225731
O. volvulus picornavirus	1650	1700	0	L3	ERR225731
O. volvulus picornavirus	1700	1750	0	L3	ERR225731
O. volvulus picornavirus	1750	1800	0	L3	ERR225731
O. volvulus picornavirus	1800	1850	0	L3	ERR225731
O. volvulus picornavirus	1850	1900	0	L3	ERR225731
O. volvulus picornavirus	1900	1950	0	L3	ERR225731
O. volvulus picornavirus	1950	2000	0	L3	ERR225731
O. volvulus picornavirus	2000	2050	0	L3	ERR225731
O. volvulus picornavirus	2050	2100	0	L3	ERR225731
O. volvulus picornavirus	2100	2150	0	L3	ERR225731
O. volvulus picornavirus	2150	2200	0	L3	ERR225731
O. volvulus picornavirus	2200	2250	0	L3	ERR225731
O. volvulus picornavirus	2250	2300	0	L3	ERR225731
O. volvulus picornavirus	2300	2350	0	L3	ERR225731
O. volvulus picornavirus	2350	2400	0	L3	ERR225731
O. volvulus picornavirus	2400	2450	0	L3	ERR225731
O. volvulus picornavirus	2450	2500	0	L3	ERR225731
O. volvulus picornavirus	2500	2550	0	L3	ERR225731
O. volvulus picornavirus	2550	2600	0	L3	ERR225731
O. volvulus picornavirus	2600	2650	0	L3	ERR225731
O. volvulus picornavirus	2650	2700	0	L3	ERR225731
O. volvulus picornavirus	2700	2750	0	L3	ERR225731
O. volvulus picornavirus	2750	2800	0	L3	ERR225731
O. volvulus picornavirus	2800	2850	0	L3	ERR225731
O. volvulus picornavirus	2850	2900	0	L3	ERR225731
O. volvulus picornavirus	2900	2950	0	L3	ERR225731
O. volvulus picornavirus	2950	3000	0	L3	ERR225731
O. volvulus picornavirus	3000	3050	0	L3	ERR225731
O. volvulus picornavirus	3050	3100	0	L3	ERR225731
O. volvulus picornavirus	3100	3150	0	L3	ERR225731
O. volvulus picornavirus	3150	3200	0	L3	ERR225731
O. volvulus picornavirus	3200	3250	0	L3	ERR225731
O. volvulus picornavirus	3250	3300	0	L3	ERR225731
O. volvulus picornavirus	3300	3350	0	L3	ERR225731
O. volvulus picornavirus	3350	3400	0	L3	ERR225731
O. volvulus picornavirus	3400	3450	0	L3	ERR225731
O. volvulus picornavirus	3450	3500	0	L3	ERR225731
O. volvulus picornavirus	3500	3550	0	L3	ERR225731
O. volvulus picornavirus	3550	3600	0	L3	ERR225731
O. volvulus picornavirus	3600	3650	0	L3	ERR225731
O. volvulus picornavirus	3650	3700	0	L3	ERR225731
O. volvulus picornavirus	3700	3750	0	L3	ERR225731
O. volvulus picornavirus	3750	3800	0	L3	ERR225731
O. volvulus picornavirus	3800	3850	0	L3	ERR225731
O. volvulus picornavirus	3850	3900	0	L3	ERR225731
O. volvulus picornavirus	3900	3950	0	L3	ERR225731
O. volvulus picornavirus	3950	4000	0	L3	ERR225731
O. volvulus picornavirus	4000	4050	0	L3	ERR225731
O. volvulus picornavirus	4050	4100	0	L3	ERR225731
O. volvulus picornavirus	4100	4150	0	L3	ERR225731
O. volvulus picornavirus	4150	4200	0	L3	ERR225731
O. volvulus picornavirus	4200	4250	0	L3	ERR225731
O. volvulus picornavirus	4250	4300	0	L3	ERR225731
O. volvulus picornavirus	4300	4350	0	L3	ERR225731
O. volvulus picornavirus	4350	4400	0	L3	ERR225731
O. volvulus picornavirus	4400	4450	0	L3	ERR225731
O. volvulus picornavirus	4450	4500	0	L3	ERR225731
O. volvulus picornavirus	4500	4550	0	L3	ERR225731
O. volvulus picornavirus	4550	4600	0	L3	ERR225731
O. volvulus picornavirus	4600	4650	0	L3	ERR225731
O. volvulus picornavirus	4650	4700	0	L3	ERR225731
O. volvulus picornavirus	4700	4750	0	L3	ERR225731
O. volvulus picornavirus	4750	4800	0	L3	ERR225731
O. volvulus picornavirus	4800	4850	0	L3	ERR225731
O. volvulus picornavirus	4850	4900	0	L3	ERR225731
O. volvulus picornavirus	4900	4950	0	L3	ERR225731
O. volvulus picornavirus	4950	5000	0	L3	ERR225731
O. volvulus picornavirus	5000	5050	0	L3	ERR225731
O. volvulus picornavirus	5050	5100	0	L3	ERR225731
O. volvulus picornavirus	5100	5150	0	L3	ERR225731
O. volvulus picornavirus	5150	5200	0	L3	ERR225731
O. volvulus picornavirus	5200	5250	0	L3	ERR225731
O. volvulus picornavirus	5250	5300	0	L3	ERR225731
O. volvulus picornavirus	5300	5350	0	L3	ERR225731
O. volvulus picornavirus	5350	5400	0	L3	ERR225731
O. volvulus picornavirus	5400	5450	0	L3	ERR225731
O. volvulus picornavirus	5450	5500	0	L3	ERR225731
O. volvulus picornavirus	5500	5550	0	L3	ERR225731
O. volvulus picornavirus	5550	5600	0	L3	ERR225731
O. volvulus picornavirus	5600	5650	0	L3	ERR225731
O. volvulus picornavirus	5650	5700	0	L3	ERR225731
O. volvulus picornavirus	5700	5750	0	L3	ERR225731
O. volvulus picornavirus	5750	5800	0	L3	ERR225731
O. volvulus picornavirus	5800	5850	0	L3	ERR225731
O. volvulus picornavirus	5850	5900	0	L3	ERR225731
O. volvulus picornavirus	5900	5950	0	L3	ERR225731
O. volvulus picornavirus	5950	6000	0	L3	ERR225731
O. volvulus picornavirus	6000	6050	0	L3	ERR225731
O. volvulus picornavirus	6050	6100	0	L3	ERR225731
O. volvulus picornavirus	6100	6150	0	L3	ERR225731
O. volvulus picornavirus	6150	6200	0	L3	ERR225731
O. volvulus picornavirus	6200	6250	0	L3	ERR225731
O. volvulus picornavirus	6250	6300	0	L3	ERR225731
O. volvulus picornavirus	6300	6350	0	L3	ERR225731
O. volvulus picornavirus	6350	6400	0	L3	ERR225731
O. volvulus picornavirus	6400	6450	0	L3	ERR225731
O. volvulus picornavirus	6450	6500	0	L3	ERR225731
O. volvulus picornavirus	6500	6550	0	L3	ERR225731
O. volvulus picornavirus	6550	6600	0	L3	ERR225731
O. volvulus picornavirus	6600	6650	0	L3	ERR225731
O. volvulus picornavirus	6650	6700	0	L3	ERR225731
O. volvulus picornavirus	6700	6750	0	L3	ERR225731
O. volvulus picornavirus	6750	6800	0	L3	ERR225731
O. volvulus picornavirus	6800	6850	0	L3	ERR225731
O. volvulus picornavirus	6850	6900	0	L3	ERR225731
O. volvulus picornavirus	6900	6950	0	L3	ERR225731
O. volvulus picornavirus	6950	7000	0	L3	ERR225731
O. volvulus picornavirus	7000	7050	0	L3	ERR225731
O. volvulus picornavirus	7050	7100	0	L3	ERR225731
O. volvulus picornavirus	7100	7150	0	L3	ERR225731
O. volvulus picornavirus	7150	7200	0	L3	ERR225731
O. volvulus picornavirus	7200	7250	0	L3	ERR225731
O. volvulus picornavirus	7250	7300	0	L3	ERR225731
O. volvulus picornavirus	7300	7350	0	L3	ERR225731
O. volvulus picornavirus	7350	7400	0	L3	ERR225731
O. volvulus picornavirus	7400	7450	0	L3	ERR225731
O. volvulus picornavirus	7450	7478	0	L3	ERR225731
O. volvulus picornavirus	50	100	0	L3	ERR225732
O. volvulus picornavirus	100	150	0	L3	ERR225732
O. volvulus picornavirus	150	200	0	L3	ERR225732
O. volvulus picornavirus	200	250	0	L3	ERR225732
O. volvulus picornavirus	250	300	0	L3	ERR225732
O. volvulus picornavirus	300	350	0	L3	ERR225732
O. volvulus picornavirus	350	400	0	L3	ERR225732
O. volvulus picornavirus	400	450	0	L3	ERR225732
O. volvulus picornavirus	450	500	0	L3	ERR225732
O. volvulus picornavirus	500	550	0	L3	ERR225732
O. volvulus picornavirus	550	600	0	L3	ERR225732
O. volvulus picornavirus	600	650	0	L3	ERR225732
O. volvulus picornavirus	650	700	0	L3	ERR225732
O. volvulus picornavirus	700	750	0	L3	ERR225732
O. volvulus picornavirus	750	800	0	L3	ERR225732
O. volvulus picornavirus	800	850	0	L3	ERR225732
O. volvulus picornavirus	850	900	0	L3	ERR225732
O. volvulus picornavirus	900	950	0	L3	ERR225732
O. volvulus picornavirus	950	1000	0	L3	ERR225732
O. volvulus picornavirus	1000	1050	0	L3	ERR225732
O. volvulus picornavirus	1050	1100	0	L3	ERR225732
O. volvulus picornavirus	1100	1150	0	L3	ERR225732
O. volvulus picornavirus	1150	1200	0	L3	ERR225732
O. volvulus picornavirus	1200	1250	0	L3	ERR225732
O. volvulus picornavirus	1250	1300	0	L3	ERR225732
O. volvulus picornavirus	1300	1350	0	L3	ERR225732
O. volvulus picornavirus	1350	1400	0	L3	ERR225732
O. volvulus picornavirus	1400	1450	0	L3	ERR225732
O. volvulus picornavirus	1450	1500	0	L3	ERR225732
O. volvulus picornavirus	1500	1550	0	L3	ERR225732
O. volvulus picornavirus	1550	1600	0	L3	ERR225732
O. volvulus picornavirus	1600	1650	0	L3	ERR225732
O. volvulus picornavirus	1650	1700	0	L3	ERR225732
O. volvulus picornavirus	1700	1750	0	L3	ERR225732
O. volvulus picornavirus	1750	1800	0	L3	ERR225732
O. volvulus picornavirus	1800	1850	0	L3	ERR225732
O. volvulus picornavirus	1850	1900	0	L3	ERR225732
O. volvulus picornavirus	1900	1950	0	L3	ERR225732
O. volvulus picornavirus	1950	2000	0	L3	ERR225732
O. volvulus picornavirus	2000	2050	0	L3	ERR225732
O. volvulus picornavirus	2050	2100	0	L3	ERR225732
O. volvulus picornavirus	2100	2150	0	L3	ERR225732
O. volvulus picornavirus	2150	2200	0	L3	ERR225732
O. volvulus picornavirus	2200	2250	0	L3	ERR225732
O. volvulus picornavirus	2250	2300	0	L3	ERR225732
O. volvulus picornavirus	2300	2350	0	L3	ERR225732
O. volvulus picornavirus	2350	2400	0	L3	ERR225732
O. volvulus picornavirus	2400	2450	0	L3	ERR225732
O. volvulus picornavirus	2450	2500	0	L3	ERR225732
O. volvulus picornavirus	2500	2550	0	L3	ERR225732
O. volvulus picornavirus	2550	2600	0	L3	ERR225732
O. volvulus picornavirus	2600	2650	0	L3	ERR225732
O. volvulus picornavirus	2650	2700	0	L3	ERR225732
O. volvulus picornavirus	2700	2750	0	L3	ERR225732
O. volvulus picornavirus	2750	2800	0	L3	ERR225732
O. volvulus picornavirus	2800	2850	0	L3	ERR225732
O. volvulus picornavirus	2850	2900	0	L3	ERR225732
O. volvulus picornavirus	2900	2950	0	L3	ERR225732
O. volvulus picornavirus	2950	3000	0	L3	ERR225732
O. volvulus picornavirus	3000	3050	0	L3	ERR225732
O. volvulus picornavirus	3050	3100	0	L3	ERR225732
O. volvulus picornavirus	3100	3150	0	L3	ERR225732
O. volvulus picornavirus	3150	3200	0	L3	ERR225732
O. volvulus picornavirus	3200	3250	0	L3	ERR225732
O. volvulus picornavirus	3250	3300	0	L3	ERR225732
O. volvulus picornavirus	3300	3350	0	L3	ERR225732
O. volvulus picornavirus	3350	3400	0	L3	ERR225732
O. volvulus picornavirus	3400	3450	0	L3	ERR225732
O. volvulus picornavirus	3450	3500	0	L3	ERR225732
O. volvulus picornavirus	3500	3550	0	L3	ERR225732
O. volvulus picornavirus	3550	3600	0	L3	ERR225732
O. volvulus picornavirus	3600	3650	0	L3	ERR225732
O. volvulus picornavirus	3650	3700	0	L3	ERR225732
O. volvulus picornavirus	3700	3750	0	L3	ERR225732
O. volvulus picornavirus	3750	3800	0	L3	ERR225732
O. volvulus picornavirus	3800	3850	0	L3	ERR225732
O. volvulus picornavirus	3850	3900	0	L3	ERR225732
O. volvulus picornavirus	3900	3950	0	L3	ERR225732
O. volvulus picornavirus	3950	4000	0	L3	ERR225732
O. volvulus picornavirus	4000	4050	0	L3	ERR225732
O. volvulus picornavirus	4050	4100	0	L3	ERR225732
O. volvulus picornavirus	4100	4150	0	L3	ERR225732
O. volvulus picornavirus	4150	4200	0	L3	ERR225732
O. volvulus picornavirus	4200	4250	0	L3	ERR225732
O. volvulus picornavirus	4250	4300	0	L3	ERR225732
O. volvulus picornavirus	4300	4350	0	L3	ERR225732
O. volvulus picornavirus	4350	4400	0	L3	ERR225732
O. volvulus picornavirus	4400	4450	0	L3	ERR225732
O. volvulus picornavirus	4450	4500	0	L3	ERR225732
O. volvulus picornavirus	4500	4550	0	L3	ERR225732
O. volvulus picornavirus	4550	4600	0	L3	ERR225732
O. volvulus picornavirus	4600	4650	0	L3	ERR225732
O. volvulus picornavirus	4650	4700	0	L3	ERR225732
O. volvulus picornavirus	4700	4750	0	L3	ERR225732
O. volvulus picornavirus	4750	4800	0	L3	ERR225732
O. volvulus picornavirus	4800	4850	0	L3	ERR225732
O. volvulus picornavirus	4850	4900	0	L3	ERR225732
O. volvulus picornavirus	4900	4950	0	L3	ERR225732
O. volvulus picornavirus	4950	5000	0	L3	ERR225732
O. volvulus picornavirus	5000	5050	0	L3	ERR225732
O. volvulus picornavirus	5050	5100	0	L3	ERR225732
O. volvulus picornavirus	5100	5150	0	L3	ERR225732
O. volvulus picornavirus	5150	5200	0	L3	ERR225732
O. volvulus picornavirus	5200	5250	0	L3	ERR225732
O. volvulus picornavirus	5250	5300	0	L3	ERR225732
O. volvulus picornavirus	5300	5350	0	L3	ERR225732
O. volvulus picornavirus	5350	5400	0	L3	ERR225732
O. volvulus picornavirus	5400	5450	0	L3	ERR225732
O. volvulus picornavirus	5450	5500	0	L3	ERR225732
O. volvulus picornavirus	5500	5550	0	L3	ERR225732
O. volvulus picornavirus	5550	5600	0	L3	ERR225732
O. volvulus picornavirus	5600	5650	0	L3	ERR225732
O. volvulus picornavirus	5650	5700	0	L3	ERR225732
O. volvulus picornavirus	5700	5750	0	L3	ERR225732
O. volvulus picornavirus	5750	5800	0	L3	ERR225732
O. volvulus picornavirus	5800	5850	0	L3	ERR225732
O. volvulus picornavirus	5850	5900	0	L3	ERR225732
O. volvulus picornavirus	5900	5950	0	L3	ERR225732
O. volvulus picornavirus	5950	6000	0	L3	ERR225732
O. volvulus picornavirus	6000	6050	0	L3	ERR225732
O. volvulus picornavirus	6050	6100	0	L3	ERR225732
O. volvulus picornavirus	6100	6150	0	L3	ERR225732
O. volvulus picornavirus	6150	6200	0	L3	ERR225732
O. volvulus picornavirus	6200	6250	0	L3	ERR225732
O. volvulus picornavirus	6250	6300	0	L3	ERR225732
O. volvulus picornavirus	6300	6350	0	L3	ERR225732
O. volvulus picornavirus	6350	6400	0	L3	ERR225732
O. volvulus picornavirus	6400	6450	0	L3	ERR225732
O. volvulus picornavirus	6450	6500	0	L3	ERR225732
O. volvulus picornavirus	6500	6550	0	L3	ERR225732
O. volvulus picornavirus	6550	6600	0	L3	ERR225732
O. volvulus picornavirus	6600	6650	0	L3	ERR225732
O. volvulus picornavirus	6650	6700	0	L3	ERR225732
O. volvulus picornavirus	6700	6750	0	L3	ERR225732
O. volvulus picornavirus	6750	6800	0	L3	ERR225732
O. volvulus picornavirus	6800	6850	0	L3	ERR225732
O. volvulus picornavirus	6850	6900	0	L3	ERR225732
O. volvulus picornavirus	6900	6950	0	L3	ERR225732
O. volvulus picornavirus	6950	7000	0	L3	ERR225732
O. volvulus picornavirus	7000	7050	0	L3	ERR225732
O. volvulus picornavirus	7050	7100	0	L3	ERR225732
O. volvulus picornavirus	7100	7150	0	L3	ERR225732
O. volvulus picornavirus	7150	7200	0	L3	ERR225732
O. volvulus picornavirus	7200	7250	0	L3	ERR225732
O. volvulus picornavirus	7250	7300	0	L3	ERR225732
O. volvulus picornavirus	7300	7350	0	L3	ERR225732
O. volvulus picornavirus	7350	7400	0	L3	ERR225732
O. volvulus picornavirus	7400	7450	0	L3	ERR225732
O. volvulus picornavirus	7450	7478	0	L3	ERR225732
O. volvulus picornavirus	50	100	0	L3	ERR225733
O. volvulus picornavirus	100	150	0	L3	ERR225733
O. volvulus picornavirus	150	200	0	L3	ERR225733
O. volvulus picornavirus	200	250	0	L3	ERR225733
O. volvulus picornavirus	250	300	0	L3	ERR225733
O. volvulus picornavirus	300	350	0	L3	ERR225733
O. volvulus picornavirus	350	400	0	L3	ERR225733
O. volvulus picornavirus	400	450	0	L3	ERR225733
O. volvulus picornavirus	450	500	0	L3	ERR225733
O. volvulus picornavirus	500	550	0	L3	ERR225733
O. volvulus picornavirus	550	600	0	L3	ERR225733
O. volvulus picornavirus	600	650	0	L3	ERR225733
O. volvulus picornavirus	650	700	0	L3	ERR225733
O. volvulus picornavirus	700	750	0	L3	ERR225733
O. volvulus picornavirus	750	800	0	L3	ERR225733
O. volvulus picornavirus	800	850	0	L3	ERR225733
O. volvulus picornavirus	850	900	0	L3	ERR225733
O. volvulus picornavirus	900	950	0	L3	ERR225733
O. volvulus picornavirus	950	1000	0	L3	ERR225733
O. volvulus picornavirus	1000	1050	0	L3	ERR225733
O. volvulus picornavirus	1050	1100	0	L3	ERR225733
O. volvulus picornavirus	1100	1150	0	L3	ERR225733
O. volvulus picornavirus	1150	1200	0	L3	ERR225733
O. volvulus picornavirus	1200	1250	0	L3	ERR225733
O. volvulus picornavirus	1250	1300	0	L3	ERR225733
O. volvulus picornavirus	1300	1350	0	L3	ERR225733
O. volvulus picornavirus	1350	1400	0	L3	ERR225733
O. volvulus picornavirus	1400	1450	0	L3	ERR225733
O. volvulus picornavirus	1450	1500	0	L3	ERR225733
O. volvulus picornavirus	1500	1550	0	L3	ERR225733
O. volvulus picornavirus	1550	1600	0	L3	ERR225733
O. volvulus picornavirus	1600	1650	0	L3	ERR225733
O. volvulus picornavirus	1650	1700	0	L3	ERR225733
O. volvulus picornavirus	1700	1750	0	L3	ERR225733
O. volvulus picornavirus	1750	1800	0	L3	ERR225733
O. volvulus picornavirus	1800	1850	0	L3	ERR225733
O. volvulus picornavirus	1850	1900	0	L3	ERR225733
O. volvulus picornavirus	1900	1950	0	L3	ERR225733
O. volvulus picornavirus	1950	2000	0	L3	ERR225733
O. volvulus picornavirus	2000	2050	0	L3	ERR225733
O. volvulus picornavirus	2050	2100	0	L3	ERR225733
O. volvulus picornavirus	2100	2150	0	L3	ERR225733
O. volvulus picornavirus	2150	2200	0	L3	ERR225733
O. volvulus picornavirus	2200	2250	0	L3	ERR225733
O. volvulus picornavirus	2250	2300	0	L3	ERR225733
O. volvulus picornavirus	2300	2350	0	L3	ERR225733
O. volvulus picornavirus	2350	2400	0	L3	ERR225733
O. volvulus picornavirus	2400	2450	0	L3	ERR225733
O. volvulus picornavirus	2450	2500	0	L3	ERR225733
O. volvulus picornavirus	2500	2550	0	L3	ERR225733
O. volvulus picornavirus	2550	2600	0	L3	ERR225733
O. volvulus picornavirus	2600	2650	0	L3	ERR225733
O. volvulus picornavirus	2650	2700	0	L3	ERR225733
O. volvulus picornavirus	2700	2750	0	L3	ERR225733
O. volvulus picornavirus	2750	2800	0	L3	ERR225733
O. volvulus picornavirus	2800	2850	0	L3	ERR225733
O. volvulus picornavirus	2850	2900	0	L3	ERR225733
O. volvulus picornavirus	2900	2950	0	L3	ERR225733
O. volvulus picornavirus	2950	3000	0	L3	ERR225733
O. volvulus picornavirus	3000	3050	0	L3	ERR225733
O. volvulus picornavirus	3050	3100	0	L3	ERR225733
O. volvulus picornavirus	3100	3150	0	L3	ERR225733
O. volvulus picornavirus	3150	3200	0	L3	ERR225733
O. volvulus picornavirus	3200	3250	0	L3	ERR225733
O. volvulus picornavirus	3250	3300	0	L3	ERR225733
O. volvulus picornavirus	3300	3350	0	L3	ERR225733
O. volvulus picornavirus	3350	3400	0	L3	ERR225733
O. volvulus picornavirus	3400	3450	0	L3	ERR225733
O. volvulus picornavirus	3450	3500	0	L3	ERR225733
O. volvulus picornavirus	3500	3550	0	L3	ERR225733
O. volvulus picornavirus	3550	3600	0	L3	ERR225733
O. volvulus picornavirus	3600	3650	0	L3	ERR225733
O. volvulus picornavirus	3650	3700	0	L3	ERR225733
O. volvulus picornavirus	3700	3750	0	L3	ERR225733
O. volvulus picornavirus	3750	3800	0	L3	ERR225733
O. volvulus picornavirus	3800	3850	0	L3	ERR225733
O. volvulus picornavirus	3850	3900	0	L3	ERR225733
O. volvulus picornavirus	3900	3950	0	L3	ERR225733
O. volvulus picornavirus	3950	4000	0	L3	ERR225733
O. volvulus picornavirus	4000	4050	0	L3	ERR225733
O. volvulus picornavirus	4050	4100	0	L3	ERR225733
O. volvulus picornavirus	4100	4150	0	L3	ERR225733
O. volvulus picornavirus	4150	4200	0	L3	ERR225733
O. volvulus picornavirus	4200	4250	0	L3	ERR225733
O. volvulus picornavirus	4250	4300	0	L3	ERR225733
O. volvulus picornavirus	4300	4350	0	L3	ERR225733
O. volvulus picornavirus	4350	4400	0	L3	ERR225733
O. volvulus picornavirus	4400	4450	0	L3	ERR225733
O. volvulus picornavirus	4450	4500	0	L3	ERR225733
O. volvulus picornavirus	4500	4550	0	L3	ERR225733
O. volvulus picornavirus	4550	4600	0	L3	ERR225733
O. volvulus picornavirus	4600	4650	0	L3	ERR225733
O. volvulus picornavirus	4650	4700	0	L3	ERR225733
O. volvulus picornavirus	4700	4750	0	L3	ERR225733
O. volvulus picornavirus	4750	4800	0	L3	ERR225733
O. volvulus picornavirus	4800	4850	0	L3	ERR225733
O. volvulus picornavirus	4850	4900	0	L3	ERR225733
O. volvulus picornavirus	4900	4950	0	L3	ERR225733
O. volvulus picornavirus	4950	5000	0	L3	ERR225733
O. volvulus picornavirus	5000	5050	0	L3	ERR225733
O. volvulus picornavirus	5050	5100	0	L3	ERR225733
O. volvulus picornavirus	5100	5150	0	L3	ERR225733
O. volvulus picornavirus	5150	5200	0	L3	ERR225733
O. volvulus picornavirus	5200	5250	0	L3	ERR225733
O. volvulus picornavirus	5250	5300	0	L3	ERR225733
O. volvulus picornavirus	5300	5350	0	L3	ERR225733
O. volvulus picornavirus	5350	5400	0	L3	ERR225733
O. volvulus picornavirus	5400	5450	0	L3	ERR225733
O. volvulus picornavirus	5450	5500	0	L3	ERR225733
O. volvulus picornavirus	5500	5550	0	L3	ERR225733
O. volvulus picornavirus	5550	5600	0	L3	ERR225733
O. volvulus picornavirus	5600	5650	0	L3	ERR225733
O. volvulus picornavirus	5650	5700	0	L3	ERR225733
O. volvulus picornavirus	5700	5750	0	L3	ERR225733
O. volvulus picornavirus	5750	5800	0	L3	ERR225733
O. volvulus picornavirus	5800	5850	0	L3	ERR225733
O. volvulus picornavirus	5850	5900	0	L3	ERR225733
O. volvulus picornavirus	5900	5950	0	L3	ERR225733
O. volvulus picornavirus	5950	6000	0	L3	ERR225733
O. volvulus picornavirus	6000	6050	0	L3	ERR225733
O. volvulus picornavirus	6050	6100	0	L3	ERR225733
O. volvulus picornavirus	6100	6150	0	L3	ERR225733
O. volvulus picornavirus	6150	6200	0	L3	ERR225733
O. volvulus picornavirus	6200	6250	0	L3	ERR225733
O. volvulus picornavirus	6250	6300	0	L3	ERR225733
O. volvulus picornavirus	6300	6350	0	L3	ERR225733
O. volvulus picornavirus	6350	6400	0	L3	ERR225733
O. volvulus picornavirus	6400	6450	0	L3	ERR225733
O. volvulus picornavirus	6450	6500	0	L3	ERR225733
O. volvulus picornavirus	6500	6550	0	L3	ERR225733
O. volvulus picornavirus	6550	6600	0	L3	ERR225733
O. volvulus picornavirus	6600	6650	0	L3	ERR225733
O. volvulus picornavirus	6650	6700	0	L3	ERR225733
O. volvulus picornavirus	6700	6750	0	L3	ERR225733
O. volvulus picornavirus	6750	6800	0	L3	ERR225733
O. volvulus picornavirus	6800	6850	0	L3	ERR225733
O. volvulus picornavirus	6850	6900	0	L3	ERR225733
O. volvulus picornavirus	6900	6950	0	L3	ERR225733
O. volvulus picornavirus	6950	7000	0	L3	ERR225733
O. volvulus picornavirus	7000	7050	0	L3	ERR225733
O. volvulus picornavirus	7050	7100	0	L3	ERR225733
O. volvulus picornavirus	7100	7150	0	L3	ERR225733
O. volvulus picornavirus	7150	7200	0	L3	ERR225733
O. volvulus picornavirus	7200	7250	0	L3	ERR225733
O. volvulus picornavirus	7250	7300	0	L3	ERR225733
O. volvulus picornavirus	7300	7350	0	L3	ERR225733
O. volvulus picornavirus	7350	7400	0	L3	ERR225733
O. volvulus picornavirus	7400	7450	0	L3	ERR225733
O. volvulus picornavirus	7450	7478	0	L3	ERR225733
O. volvulus picornavirus	50	100	0	Adult male	ERR225734
O. volvulus picornavirus	100	150	0	Adult male	ERR225734
O. volvulus picornavirus	150	200	0	Adult male	ERR225734
O. volvulus picornavirus	200	250	0	Adult male	ERR225734
O. volvulus picornavirus	250	300	0	Adult male	ERR225734
O. volvulus picornavirus	300	350	0	Adult male	ERR225734
O. volvulus picornavirus	350	400	0	Adult male	ERR225734
O. volvulus picornavirus	400	450	0	Adult male	ERR225734
O. volvulus picornavirus	450	500	0	Adult male	ERR225734
O. volvulus picornavirus	500	550	0	Adult male	ERR225734
O. volvulus picornavirus	550	600	0	Adult male	ERR225734
O. volvulus picornavirus	600	650	0	Adult male	ERR225734
O. volvulus picornavirus	650	700	0	Adult male	ERR225734
O. volvulus picornavirus	700	750	0	Adult male	ERR225734
O. volvulus picornavirus	750	800	0	Adult male	ERR225734
O. volvulus picornavirus	800	850	0	Adult male	ERR225734
O. volvulus picornavirus	850	900	0	Adult male	ERR225734
O. volvulus picornavirus	900	950	0	Adult male	ERR225734
O. volvulus picornavirus	950	1000	0	Adult male	ERR225734
O. volvulus picornavirus	1000	1050	0	Adult male	ERR225734
O. volvulus picornavirus	1050	1100	0	Adult male	ERR225734
O. volvulus picornavirus	1100	1150	0	Adult male	ERR225734
O. volvulus picornavirus	1150	1200	0	Adult male	ERR225734
O. volvulus picornavirus	1200	1250	0	Adult male	ERR225734
O. volvulus picornavirus	1250	1300	0	Adult male	ERR225734
O. volvulus picornavirus	1300	1350	0	Adult male	ERR225734
O. volvulus picornavirus	1350	1400	0	Adult male	ERR225734
O. volvulus picornavirus	1400	1450	0	Adult male	ERR225734
O. volvulus picornavirus	1450	1500	0	Adult male	ERR225734
O. volvulus picornavirus	1500	1550	0	Adult male	ERR225734
O. volvulus picornavirus	1550	1600	0	Adult male	ERR225734
O. volvulus picornavirus	1600	1650	0	Adult male	ERR225734
O. volvulus picornavirus	1650	1700	0	Adult male	ERR225734
O. volvulus picornavirus	1700	1750	0	Adult male	ERR225734
O. volvulus picornavirus	1750	1800	0	Adult male	ERR225734
O. volvulus picornavirus	1800	1850	0	Adult male	ERR225734
O. volvulus picornavirus	1850	1900	0	Adult male	ERR225734
O. volvulus picornavirus	1900	1950	0	Adult male	ERR225734
O. volvulus picornavirus	1950	2000	0	Adult male	ERR225734
O. volvulus picornavirus	2000	2050	0	Adult male	ERR225734
O. volvulus picornavirus	2050	2100	0	Adult male	ERR225734
O. volvulus picornavirus	2100	2150	0	Adult male	ERR225734
O. volvulus picornavirus	2150	2200	0	Adult male	ERR225734
O. volvulus picornavirus	2200	2250	0	Adult male	ERR225734
O. volvulus picornavirus	2250	2300	0	Adult male	ERR225734
O. volvulus picornavirus	2300	2350	0	Adult male	ERR225734
O. volvulus picornavirus	2350	2400	0	Adult male	ERR225734
O. volvulus picornavirus	2400	2450	0	Adult male	ERR225734
O. volvulus picornavirus	2450	2500	0	Adult male	ERR225734
O. volvulus picornavirus	2500	2550	0	Adult male	ERR225734
O. volvulus picornavirus	2550	2600	0	Adult male	ERR225734
O. volvulus picornavirus	2600	2650	0	Adult male	ERR225734
O. volvulus picornavirus	2650	2700	0	Adult male	ERR225734
O. volvulus picornavirus	2700	2750	0	Adult male	ERR225734
O. volvulus picornavirus	2750	2800	0	Adult male	ERR225734
O. volvulus picornavirus	2800	2850	0	Adult male	ERR225734
O. volvulus picornavirus	2850	2900	0	Adult male	ERR225734
O. volvulus picornavirus	2900	2950	0	Adult male	ERR225734
O. volvulus picornavirus	2950	3000	0	Adult male	ERR225734
O. volvulus picornavirus	3000	3050	0	Adult male	ERR225734
O. volvulus picornavirus	3050	3100	0	Adult male	ERR225734
O. volvulus picornavirus	3100	3150	0	Adult male	ERR225734
O. volvulus picornavirus	3150	3200	0	Adult male	ERR225734
O. volvulus picornavirus	3200	3250	0	Adult male	ERR225734
O. volvulus picornavirus	3250	3300	0	Adult male	ERR225734
O. volvulus picornavirus	3300	3350	0	Adult male	ERR225734
O. volvulus picornavirus	3350	3400	0	Adult male	ERR225734
O. volvulus picornavirus	3400	3450	0	Adult male	ERR225734
O. volvulus picornavirus	3450	3500	0	Adult male	ERR225734
O. volvulus picornavirus	3500	3550	0	Adult male	ERR225734
O. volvulus picornavirus	3550	3600	0	Adult male	ERR225734
O. volvulus picornavirus	3600	3650	0	Adult male	ERR225734
O. volvulus picornavirus	3650	3700	0	Adult male	ERR225734
O. volvulus picornavirus	3700	3750	0	Adult male	ERR225734
O. volvulus picornavirus	3750	3800	0	Adult male	ERR225734
O. volvulus picornavirus	3800	3850	0	Adult male	ERR225734
O. volvulus picornavirus	3850	3900	0	Adult male	ERR225734
O. volvulus picornavirus	3900	3950	0	Adult male	ERR225734
O. volvulus picornavirus	3950	4000	0	Adult male	ERR225734
O. volvulus picornavirus	4000	4050	0	Adult male	ERR225734
O. volvulus picornavirus	4050	4100	0	Adult male	ERR225734
O. volvulus picornavirus	4100	4150	0	Adult male	ERR225734
O. volvulus picornavirus	4150	4200	0	Adult male	ERR225734
O. volvulus picornavirus	4200	4250	0	Adult male	ERR225734
O. volvulus picornavirus	4250	4300	0	Adult male	ERR225734
O. volvulus picornavirus	4300	4350	0	Adult male	ERR225734
O. volvulus picornavirus	4350	4400	0	Adult male	ERR225734
O. volvulus picornavirus	4400	4450	0	Adult male	ERR225734
O. volvulus picornavirus	4450	4500	0	Adult male	ERR225734
O. volvulus picornavirus	4500	4550	0	Adult male	ERR225734
O. volvulus picornavirus	4550	4600	0	Adult male	ERR225734
O. volvulus picornavirus	4600	4650	0	Adult male	ERR225734
O. volvulus picornavirus	4650	4700	0	Adult male	ERR225734
O. volvulus picornavirus	4700	4750	0	Adult male	ERR225734
O. volvulus picornavirus	4750	4800	0	Adult male	ERR225734
O. volvulus picornavirus	4800	4850	0	Adult male	ERR225734
O. volvulus picornavirus	4850	4900	0	Adult male	ERR225734
O. volvulus picornavirus	4900	4950	0	Adult male	ERR225734
O. volvulus picornavirus	4950	5000	0	Adult male	ERR225734
O. volvulus picornavirus	5000	5050	0	Adult male	ERR225734
O. volvulus picornavirus	5050	5100	0	Adult male	ERR225734
O. volvulus picornavirus	5100	5150	0	Adult male	ERR225734
O. volvulus picornavirus	5150	5200	0	Adult male	ERR225734
O. volvulus picornavirus	5200	5250	0	Adult male	ERR225734
O. volvulus picornavirus	5250	5300	0	Adult male	ERR225734
O. volvulus picornavirus	5300	5350	0	Adult male	ERR225734
O. volvulus picornavirus	5350	5400	0	Adult male	ERR225734
O. volvulus picornavirus	5400	5450	0	Adult male	ERR225734
O. volvulus picornavirus	5450	5500	0	Adult male	ERR225734
O. volvulus picornavirus	5500	5550	0	Adult male	ERR225734
O. volvulus picornavirus	5550	5600	0	Adult male	ERR225734
O. volvulus picornavirus	5600	5650	0	Adult male	ERR225734
O. volvulus picornavirus	5650	5700	0	Adult male	ERR225734
O. volvulus picornavirus	5700	5750	0	Adult male	ERR225734
O. volvulus picornavirus	5750	5800	0	Adult male	ERR225734
O. volvulus picornavirus	5800	5850	0	Adult male	ERR225734
O. volvulus picornavirus	5850	5900	0	Adult male	ERR225734
O. volvulus picornavirus	5900	5950	0	Adult male	ERR225734
O. volvulus picornavirus	5950	6000	0	Adult male	ERR225734
O. volvulus picornavirus	6000	6050	0	Adult male	ERR225734
O. volvulus picornavirus	6050	6100	0	Adult male	ERR225734
O. volvulus picornavirus	6100	6150	0	Adult male	ERR225734
O. volvulus picornavirus	6150	6200	0	Adult male	ERR225734
O. volvulus picornavirus	6200	6250	0	Adult male	ERR225734
O. volvulus picornavirus	6250	6300	0	Adult male	ERR225734
O. volvulus picornavirus	6300	6350	0	Adult male	ERR225734
O. volvulus picornavirus	6350	6400	0	Adult male	ERR225734
O. volvulus picornavirus	6400	6450	0	Adult male	ERR225734
O. volvulus picornavirus	6450	6500	0	Adult male	ERR225734
O. volvulus picornavirus	6500	6550	0	Adult male	ERR225734
O. volvulus picornavirus	6550	6600	0	Adult male	ERR225734
O. volvulus picornavirus	6600	6650	0	Adult male	ERR225734
O. volvulus picornavirus	6650	6700	0	Adult male	ERR225734
O. volvulus picornavirus	6700	6750	0	Adult male	ERR225734
O. volvulus picornavirus	6750	6800	0	Adult male	ERR225734
O. volvulus picornavirus	6800	6850	0	Adult male	ERR225734
O. volvulus picornavirus	6850	6900	0	Adult male	ERR225734
O. volvulus picornavirus	6900	6950	0	Adult male	ERR225734
O. volvulus picornavirus	6950	7000	0	Adult male	ERR225734
O. volvulus picornavirus	7000	7050	0	Adult male	ERR225734
O. volvulus picornavirus	7050	7100	0	Adult male	ERR225734
O. volvulus picornavirus	7100	7150	0.82	Adult male	ERR225734
O. volvulus picornavirus	7150	7200	1	Adult male	ERR225734
O. volvulus picornavirus	7200	7250	0.18	Adult male	ERR225734
O. volvulus picornavirus	7250	7300	0	Adult male	ERR225734
O. volvulus picornavirus	7300	7350	0	Adult male	ERR225734
O. volvulus picornavirus	7350	7400	0	Adult male	ERR225734
O. volvulus picornavirus	7400	7450	0	Adult male	ERR225734
O. volvulus picornavirus	7450	7478	0	Adult male	ERR225734
O. volvulus picornavirus	50	100	9.84	L2	ERR225735
O. volvulus picornavirus	100	150	12.28	L2	ERR225735
O. volvulus picornavirus	150	200	10.86	L2	ERR225735
O. volvulus picornavirus	200	250	8.56	L2	ERR225735
O. volvulus picornavirus	250	300	10.04	L2	ERR225735
O. volvulus picornavirus	300	350	12.56	L2	ERR225735
O. volvulus picornavirus	350	400	17.78	L2	ERR225735
O. volvulus picornavirus	400	450	17.7	L2	ERR225735
O. volvulus picornavirus	450	500	12.96	L2	ERR225735
O. volvulus picornavirus	500	550	20.76	L2	ERR225735
O. volvulus picornavirus	550	600	22.24	L2	ERR225735
O. volvulus picornavirus	600	650	16.68	L2	ERR225735
O. volvulus picornavirus	650	700	18.52	L2	ERR225735
O. volvulus picornavirus	700	750	12.22	L2	ERR225735
O. volvulus picornavirus	750	800	16.16	L2	ERR225735
O. volvulus picornavirus	800	850	21.54	L2	ERR225735
O. volvulus picornavirus	850	900	14.88	L2	ERR225735
O. volvulus picornavirus	900	950	13.98	L2	ERR225735
O. volvulus picornavirus	950	1000	18.2	L2	ERR225735
O. volvulus picornavirus	1000	1050	16.1	L2	ERR225735
O. volvulus picornavirus	1050	1100	11.9	L2	ERR225735
O. volvulus picornavirus	1100	1150	9	L2	ERR225735
O. volvulus picornavirus	1150	1200	11.96	L2	ERR225735
O. volvulus picornavirus	1200	1250	21.66	L2	ERR225735
O. volvulus picornavirus	1250	1300	19.62	L2	ERR225735
O. volvulus picornavirus	1300	1350	13.58	L2	ERR225735
O. volvulus picornavirus	1350	1400	12.48	L2	ERR225735
O. volvulus picornavirus	1400	1450	8.98	L2	ERR225735
O. volvulus picornavirus	1450	1500	9.88	L2	ERR225735
O. volvulus picornavirus	1500	1550	17.14	L2	ERR225735
O. volvulus picornavirus	1550	1600	13.7	L2	ERR225735
O. volvulus picornavirus	1600	1650	8.98	L2	ERR225735
O. volvulus picornavirus	1650	1700	13.34	L2	ERR225735
O. volvulus picornavirus	1700	1750	13.38	L2	ERR225735
O. volvulus picornavirus	1750	1800	11.24	L2	ERR225735
O. volvulus picornavirus	1800	1850	17.06	L2	ERR225735
O. volvulus picornavirus	1850	1900	19.08	L2	ERR225735
O. volvulus picornavirus	1900	1950	16.7	L2	ERR225735
O. volvulus picornavirus	1950	2000	13.76	L2	ERR225735
O. volvulus picornavirus	2000	2050	14.44	L2	ERR225735
O. volvulus picornavirus	2050	2100	18.84	L2	ERR225735
O. volvulus picornavirus	2100	2150	17.22	L2	ERR225735
O. volvulus picornavirus	2150	2200	14.2	L2	ERR225735
O. volvulus picornavirus	2200	2250	17.18	L2	ERR225735
O. volvulus picornavirus	2250	2300	23.42	L2	ERR225735
O. volvulus picornavirus	2300	2350	20.38	L2	ERR225735
O. volvulus picornavirus	2350	2400	15.86	L2	ERR225735
O. volvulus picornavirus	2400	2450	16.78	L2	ERR225735
O. volvulus picornavirus	2450	2500	15.64	L2	ERR225735
O. volvulus picornavirus	2500	2550	13.52	L2	ERR225735
O. volvulus picornavirus	2550	2600	12.92	L2	ERR225735
O. volvulus picornavirus	2600	2650	11.14	L2	ERR225735
O. volvulus picornavirus	2650	2700	16.96	L2	ERR225735
O. volvulus picornavirus	2700	2750	17.52	L2	ERR225735
O. volvulus picornavirus	2750	2800	12.3	L2	ERR225735
O. volvulus picornavirus	2800	2850	13.32	L2	ERR225735
O. volvulus picornavirus	2850	2900	21.54	L2	ERR225735
O. volvulus picornavirus	2900	2950	23.8	L2	ERR225735
O. volvulus picornavirus	2950	3000	23.82	L2	ERR225735
O. volvulus picornavirus	3000	3050	33.4	L2	ERR225735
O. volvulus picornavirus	3050	3100	27.18	L2	ERR225735
O. volvulus picornavirus	3100	3150	9.34	L2	ERR225735
O. volvulus picornavirus	3150	3200	22.02	L2	ERR225735
O. volvulus picornavirus	3200	3250	33.38	L2	ERR225735
O. volvulus picornavirus	3250	3300	23.98	L2	ERR225735
O. volvulus picornavirus	3300	3350	29.4	L2	ERR225735
O. volvulus picornavirus	3350	3400	35.48	L2	ERR225735
O. volvulus picornavirus	3400	3450	33.88	L2	ERR225735
O. volvulus picornavirus	3450	3500	29.48	L2	ERR225735
O. volvulus picornavirus	3500	3550	16.74	L2	ERR225735
O. volvulus picornavirus	3550	3600	14.26	L2	ERR225735
O. volvulus picornavirus	3600	3650	22.68	L2	ERR225735
O. volvulus picornavirus	3650	3700	29.64	L2	ERR225735
O. volvulus picornavirus	3700	3750	24.44	L2	ERR225735
O. volvulus picornavirus	3750	3800	20.22	L2	ERR225735
O. volvulus picornavirus	3800	3850	17.66	L2	ERR225735
O. volvulus picornavirus	3850	3900	22.22	L2	ERR225735
O. volvulus picornavirus	3900	3950	33.12	L2	ERR225735
O. volvulus picornavirus	3950	4000	30.02	L2	ERR225735
O. volvulus picornavirus	4000	4050	22.66	L2	ERR225735
O. volvulus picornavirus	4050	4100	20.64	L2	ERR225735
O. volvulus picornavirus	4100	4150	21.08	L2	ERR225735
O. volvulus picornavirus	4150	4200	33.08	L2	ERR225735
O. volvulus picornavirus	4200	4250	30.18	L2	ERR225735
O. volvulus picornavirus	4250	4300	19.34	L2	ERR225735
O. volvulus picornavirus	4300	4350	26.18	L2	ERR225735
O. volvulus picornavirus	4350	4400	31.24	L2	ERR225735
O. volvulus picornavirus	4400	4450	33.56	L2	ERR225735
O. volvulus picornavirus	4450	4500	33.76	L2	ERR225735
O. volvulus picornavirus	4500	4550	29.78	L2	ERR225735
O. volvulus picornavirus	4550	4600	42.18	L2	ERR225735
O. volvulus picornavirus	4600	4650	71.08	L2	ERR225735
O. volvulus picornavirus	4650	4700	64.88	L2	ERR225735
O. volvulus picornavirus	4700	4750	50.42	L2	ERR225735
O. volvulus picornavirus	4750	4800	41.3	L2	ERR225735
O. volvulus picornavirus	4800	4850	31.54	L2	ERR225735
O. volvulus picornavirus	4850	4900	54.36	L2	ERR225735
O. volvulus picornavirus	4900	4950	76.04	L2	ERR225735
O. volvulus picornavirus	4950	5000	52.78	L2	ERR225735
O. volvulus picornavirus	5000	5050	32.5	L2	ERR225735
O. volvulus picornavirus	5050	5100	36.12	L2	ERR225735
O. volvulus picornavirus	5100	5150	33.52	L2	ERR225735
O. volvulus picornavirus	5150	5200	44.66	L2	ERR225735
O. volvulus picornavirus	5200	5250	48.26	L2	ERR225735
O. volvulus picornavirus	5250	5300	33.94	L2	ERR225735
O. volvulus picornavirus	5300	5350	26.9	L2	ERR225735
O. volvulus picornavirus	5350	5400	31.24	L2	ERR225735
O. volvulus picornavirus	5400	5450	52.52	L2	ERR225735
O. volvulus picornavirus	5450	5500	50	L2	ERR225735
O. volvulus picornavirus	5500	5550	32.46	L2	ERR225735
O. volvulus picornavirus	5550	5600	30.04	L2	ERR225735
O. volvulus picornavirus	5600	5650	31.7	L2	ERR225735
O. volvulus picornavirus	5650	5700	51.76	L2	ERR225735
O. volvulus picornavirus	5700	5750	71.6	L2	ERR225735
O. volvulus picornavirus	5750	5800	66.28	L2	ERR225735
O. volvulus picornavirus	5800	5850	58.7	L2	ERR225735
O. volvulus picornavirus	5850	5900	55.7	L2	ERR225735
O. volvulus picornavirus	5900	5950	60.72	L2	ERR225735
O. volvulus picornavirus	5950	6000	55.28	L2	ERR225735
O. volvulus picornavirus	6000	6050	48.22	L2	ERR225735
O. volvulus picornavirus	6050	6100	79.44	L2	ERR225735
O. volvulus picornavirus	6100	6150	74.32	L2	ERR225735
O. volvulus picornavirus	6150	6200	51.5	L2	ERR225735
O. volvulus picornavirus	6200	6250	50.78	L2	ERR225735
O. volvulus picornavirus	6250	6300	51.54	L2	ERR225735
O. volvulus picornavirus	6300	6350	58	L2	ERR225735
O. volvulus picornavirus	6350	6400	74.22	L2	ERR225735
O. volvulus picornavirus	6400	6450	97.9	L2	ERR225735
O. volvulus picornavirus	6450	6500	88.56	L2	ERR225735
O. volvulus picornavirus	6500	6550	72.58	L2	ERR225735
O. volvulus picornavirus	6550	6600	94.72	L2	ERR225735
O. volvulus picornavirus	6600	6650	124.3	L2	ERR225735
O. volvulus picornavirus	6650	6700	126.22	L2	ERR225735
O. volvulus picornavirus	6700	6750	99.52	L2	ERR225735
O. volvulus picornavirus	6750	6800	73.74	L2	ERR225735
O. volvulus picornavirus	6800	6850	100.14	L2	ERR225735
O. volvulus picornavirus	6850	6900	104.1	L2	ERR225735
O. volvulus picornavirus	6900	6950	78.74	L2	ERR225735
O. volvulus picornavirus	6950	7000	103.72	L2	ERR225735
O. volvulus picornavirus	7000	7050	138.36	L2	ERR225735
O. volvulus picornavirus	7050	7100	128.66	L2	ERR225735
O. volvulus picornavirus	7100	7150	88.32	L2	ERR225735
O. volvulus picornavirus	7150	7200	80.06	L2	ERR225735
O. volvulus picornavirus	7200	7250	99.06	L2	ERR225735
O. volvulus picornavirus	7250	7300	88.36	L2	ERR225735
O. volvulus picornavirus	7300	7350	73.88	L2	ERR225735
O. volvulus picornavirus	7350	7400	51.02	L2	ERR225735
O. volvulus picornavirus	7400	7450	15.66	L2	ERR225735
O. volvulus picornavirus	7450	7478	6.75	L2	ERR225735
O. volvulus picornavirus	50	100	0	Microfilariae	ERR225736
O. volvulus picornavirus	100	150	0	Microfilariae	ERR225736
O. volvulus picornavirus	150	200	0	Microfilariae	ERR225736
O. volvulus picornavirus	200	250	0	Microfilariae	ERR225736
O. volvulus picornavirus	250	300	0	Microfilariae	ERR225736
O. volvulus picornavirus	300	350	0	Microfilariae	ERR225736
O. volvulus picornavirus	350	400	0	Microfilariae	ERR225736
O. volvulus picornavirus	400	450	0	Microfilariae	ERR225736
O. volvulus picornavirus	450	500	0	Microfilariae	ERR225736
O. volvulus picornavirus	500	550	0	Microfilariae	ERR225736
O. volvulus picornavirus	550	600	0	Microfilariae	ERR225736
O. volvulus picornavirus	600	650	0	Microfilariae	ERR225736
O. volvulus picornavirus	650	700	0	Microfilariae	ERR225736
O. volvulus picornavirus	700	750	0	Microfilariae	ERR225736
O. volvulus picornavirus	750	800	0	Microfilariae	ERR225736
O. volvulus picornavirus	800	850	0	Microfilariae	ERR225736
O. volvulus picornavirus	850	900	0	Microfilariae	ERR225736
O. volvulus picornavirus	900	950	0	Microfilariae	ERR225736
O. volvulus picornavirus	950	1000	0	Microfilariae	ERR225736
O. volvulus picornavirus	1000	1050	0	Microfilariae	ERR225736
O. volvulus picornavirus	1050	1100	0	Microfilariae	ERR225736
O. volvulus picornavirus	1100	1150	0	Microfilariae	ERR225736
O. volvulus picornavirus	1150	1200	0	Microfilariae	ERR225736
O. volvulus picornavirus	1200	1250	0	Microfilariae	ERR225736
O. volvulus picornavirus	1250	1300	0	Microfilariae	ERR225736
O. volvulus picornavirus	1300	1350	0	Microfilariae	ERR225736
O. volvulus picornavirus	1350	1400	0	Microfilariae	ERR225736
O. volvulus picornavirus	1400	1450	0	Microfilariae	ERR225736
O. volvulus picornavirus	1450	1500	0	Microfilariae	ERR225736
O. volvulus picornavirus	1500	1550	0	Microfilariae	ERR225736
O. volvulus picornavirus	1550	1600	0	Microfilariae	ERR225736
O. volvulus picornavirus	1600	1650	0	Microfilariae	ERR225736
O. volvulus picornavirus	1650	1700	0	Microfilariae	ERR225736
O. volvulus picornavirus	1700	1750	0	Microfilariae	ERR225736
O. volvulus picornavirus	1750	1800	0	Microfilariae	ERR225736
O. volvulus picornavirus	1800	1850	0	Microfilariae	ERR225736
O. volvulus picornavirus	1850	1900	0	Microfilariae	ERR225736
O. volvulus picornavirus	1900	1950	0	Microfilariae	ERR225736
O. volvulus picornavirus	1950	2000	0	Microfilariae	ERR225736
O. volvulus picornavirus	2000	2050	0	Microfilariae	ERR225736
O. volvulus picornavirus	2050	2100	0	Microfilariae	ERR225736
O. volvulus picornavirus	2100	2150	0	Microfilariae	ERR225736
O. volvulus picornavirus	2150	2200	0	Microfilariae	ERR225736
O. volvulus picornavirus	2200	2250	0	Microfilariae	ERR225736
O. volvulus picornavirus	2250	2300	0	Microfilariae	ERR225736
O. volvulus picornavirus	2300	2350	0	Microfilariae	ERR225736
O. volvulus picornavirus	2350	2400	0	Microfilariae	ERR225736
O. volvulus picornavirus	2400	2450	0	Microfilariae	ERR225736
O. volvulus picornavirus	2450	2500	0	Microfilariae	ERR225736
O. volvulus picornavirus	2500	2550	0	Microfilariae	ERR225736
O. volvulus picornavirus	2550	2600	0	Microfilariae	ERR225736
O. volvulus picornavirus	2600	2650	0	Microfilariae	ERR225736
O. volvulus picornavirus	2650	2700	0	Microfilariae	ERR225736
O. volvulus picornavirus	2700	2750	0	Microfilariae	ERR225736
O. volvulus picornavirus	2750	2800	0	Microfilariae	ERR225736
O. volvulus picornavirus	2800	2850	0	Microfilariae	ERR225736
O. volvulus picornavirus	2850	2900	0	Microfilariae	ERR225736
O. volvulus picornavirus	2900	2950	0	Microfilariae	ERR225736
O. volvulus picornavirus	2950	3000	0	Microfilariae	ERR225736
O. volvulus picornavirus	3000	3050	0	Microfilariae	ERR225736
O. volvulus picornavirus	3050	3100	0	Microfilariae	ERR225736
O. volvulus picornavirus	3100	3150	0	Microfilariae	ERR225736
O. volvulus picornavirus	3150	3200	0	Microfilariae	ERR225736
O. volvulus picornavirus	3200	3250	0	Microfilariae	ERR225736
O. volvulus picornavirus	3250	3300	0	Microfilariae	ERR225736
O. volvulus picornavirus	3300	3350	0	Microfilariae	ERR225736
O. volvulus picornavirus	3350	3400	0	Microfilariae	ERR225736
O. volvulus picornavirus	3400	3450	0	Microfilariae	ERR225736
O. volvulus picornavirus	3450	3500	0	Microfilariae	ERR225736
O. volvulus picornavirus	3500	3550	0	Microfilariae	ERR225736
O. volvulus picornavirus	3550	3600	0	Microfilariae	ERR225736
O. volvulus picornavirus	3600	3650	0	Microfilariae	ERR225736
O. volvulus picornavirus	3650	3700	0	Microfilariae	ERR225736
O. volvulus picornavirus	3700	3750	0	Microfilariae	ERR225736
O. volvulus picornavirus	3750	3800	0	Microfilariae	ERR225736
O. volvulus picornavirus	3800	3850	0	Microfilariae	ERR225736
O. volvulus picornavirus	3850	3900	0	Microfilariae	ERR225736
O. volvulus picornavirus	3900	3950	0	Microfilariae	ERR225736
O. volvulus picornavirus	3950	4000	0	Microfilariae	ERR225736
O. volvulus picornavirus	4000	4050	0	Microfilariae	ERR225736
O. volvulus picornavirus	4050	4100	0	Microfilariae	ERR225736
O. volvulus picornavirus	4100	4150	0	Microfilariae	ERR225736
O. volvulus picornavirus	4150	4200	0	Microfilariae	ERR225736
O. volvulus picornavirus	4200	4250	0	Microfilariae	ERR225736
O. volvulus picornavirus	4250	4300	0	Microfilariae	ERR225736
O. volvulus picornavirus	4300	4350	0	Microfilariae	ERR225736
O. volvulus picornavirus	4350	4400	0	Microfilariae	ERR225736
O. volvulus picornavirus	4400	4450	0	Microfilariae	ERR225736
O. volvulus picornavirus	4450	4500	0	Microfilariae	ERR225736
O. volvulus picornavirus	4500	4550	0	Microfilariae	ERR225736
O. volvulus picornavirus	4550	4600	0	Microfilariae	ERR225736
O. volvulus picornavirus	4600	4650	0	Microfilariae	ERR225736
O. volvulus picornavirus	4650	4700	0	Microfilariae	ERR225736
O. volvulus picornavirus	4700	4750	0	Microfilariae	ERR225736
O. volvulus picornavirus	4750	4800	0	Microfilariae	ERR225736
O. volvulus picornavirus	4800	4850	0	Microfilariae	ERR225736
O. volvulus picornavirus	4850	4900	0	Microfilariae	ERR225736
O. volvulus picornavirus	4900	4950	0	Microfilariae	ERR225736
O. volvulus picornavirus	4950	5000	0	Microfilariae	ERR225736
O. volvulus picornavirus	5000	5050	0	Microfilariae	ERR225736
O. volvulus picornavirus	5050	5100	0	Microfilariae	ERR225736
O. volvulus picornavirus	5100	5150	0	Microfilariae	ERR225736
O. volvulus picornavirus	5150	5200	0	Microfilariae	ERR225736
O. volvulus picornavirus	5200	5250	0	Microfilariae	ERR225736
O. volvulus picornavirus	5250	5300	0	Microfilariae	ERR225736
O. volvulus picornavirus	5300	5350	0	Microfilariae	ERR225736
O. volvulus picornavirus	5350	5400	0	Microfilariae	ERR225736
O. volvulus picornavirus	5400	5450	0	Microfilariae	ERR225736
O. volvulus picornavirus	5450	5500	0	Microfilariae	ERR225736
O. volvulus picornavirus	5500	5550	0	Microfilariae	ERR225736
O. volvulus picornavirus	5550	5600	0	Microfilariae	ERR225736
O. volvulus picornavirus	5600	5650	0	Microfilariae	ERR225736
O. volvulus picornavirus	5650	5700	0	Microfilariae	ERR225736
O. volvulus picornavirus	5700	5750	0	Microfilariae	ERR225736
O. volvulus picornavirus	5750	5800	0	Microfilariae	ERR225736
O. volvulus picornavirus	5800	5850	0	Microfilariae	ERR225736
O. volvulus picornavirus	5850	5900	0	Microfilariae	ERR225736
O. volvulus picornavirus	5900	5950	0	Microfilariae	ERR225736
O. volvulus picornavirus	5950	6000	0	Microfilariae	ERR225736
O. volvulus picornavirus	6000	6050	0	Microfilariae	ERR225736
O. volvulus picornavirus	6050	6100	0	Microfilariae	ERR225736
O. volvulus picornavirus	6100	6150	0	Microfilariae	ERR225736
O. volvulus picornavirus	6150	6200	0	Microfilariae	ERR225736
O. volvulus picornavirus	6200	6250	0	Microfilariae	ERR225736
O. volvulus picornavirus	6250	6300	0	Microfilariae	ERR225736
O. volvulus picornavirus	6300	6350	0	Microfilariae	ERR225736
O. volvulus picornavirus	6350	6400	0	Microfilariae	ERR225736
O. volvulus picornavirus	6400	6450	0	Microfilariae	ERR225736
O. volvulus picornavirus	6450	6500	0	Microfilariae	ERR225736
O. volvulus picornavirus	6500	6550	0	Microfilariae	ERR225736
O. volvulus picornavirus	6550	6600	0.18	Microfilariae	ERR225736
O. volvulus picornavirus	6600	6650	1	Microfilariae	ERR225736
O. volvulus picornavirus	6650	6700	0.06	Microfilariae	ERR225736
O. volvulus picornavirus	6700	6750	0	Microfilariae	ERR225736
O. volvulus picornavirus	6750	6800	0	Microfilariae	ERR225736
O. volvulus picornavirus	6800	6850	0	Microfilariae	ERR225736
O. volvulus picornavirus	6850	6900	0	Microfilariae	ERR225736
O. volvulus picornavirus	6900	6950	0	Microfilariae	ERR225736
O. volvulus picornavirus	6950	7000	0	Microfilariae	ERR225736
O. volvulus picornavirus	7000	7050	0	Microfilariae	ERR225736
O. volvulus picornavirus	7050	7100	0	Microfilariae	ERR225736
O. volvulus picornavirus	7100	7150	0	Microfilariae	ERR225736
O. volvulus picornavirus	7150	7200	0	Microfilariae	ERR225736
O. volvulus picornavirus	7200	7250	0	Microfilariae	ERR225736
O. volvulus picornavirus	7250	7300	0	Microfilariae	ERR225736
O. volvulus picornavirus	7300	7350	0	Microfilariae	ERR225736
O. volvulus picornavirus	7350	7400	0	Microfilariae	ERR225736
O. volvulus picornavirus	7400	7450	0	Microfilariae	ERR225736
O. volvulus picornavirus	7450	7478	0	Microfilariae	ERR225736
O. volvulus picornavirus	50	100	0	Microfilariae	ERR225737
O. volvulus picornavirus	100	150	0	Microfilariae	ERR225737
O. volvulus picornavirus	150	200	0	Microfilariae	ERR225737
O. volvulus picornavirus	200	250	0	Microfilariae	ERR225737
O. volvulus picornavirus	250	300	0	Microfilariae	ERR225737
O. volvulus picornavirus	300	350	0	Microfilariae	ERR225737
O. volvulus picornavirus	350	400	0	Microfilariae	ERR225737
O. volvulus picornavirus	400	450	0	Microfilariae	ERR225737
O. volvulus picornavirus	450	500	0	Microfilariae	ERR225737
O. volvulus picornavirus	500	550	0	Microfilariae	ERR225737
O. volvulus picornavirus	550	600	0	Microfilariae	ERR225737
O. volvulus picornavirus	600	650	0	Microfilariae	ERR225737
O. volvulus picornavirus	650	700	0	Microfilariae	ERR225737
O. volvulus picornavirus	700	750	0	Microfilariae	ERR225737
O. volvulus picornavirus	750	800	0	Microfilariae	ERR225737
O. volvulus picornavirus	800	850	0	Microfilariae	ERR225737
O. volvulus picornavirus	850	900	0	Microfilariae	ERR225737
O. volvulus picornavirus	900	950	0	Microfilariae	ERR225737
O. volvulus picornavirus	950	1000	0	Microfilariae	ERR225737
O. volvulus picornavirus	1000	1050	0	Microfilariae	ERR225737
O. volvulus picornavirus	1050	1100	0	Microfilariae	ERR225737
O. volvulus picornavirus	1100	1150	0	Microfilariae	ERR225737
O. volvulus picornavirus	1150	1200	0	Microfilariae	ERR225737
O. volvulus picornavirus	1200	1250	0	Microfilariae	ERR225737
O. volvulus picornavirus	1250	1300	0	Microfilariae	ERR225737
O. volvulus picornavirus	1300	1350	0	Microfilariae	ERR225737
O. volvulus picornavirus	1350	1400	0	Microfilariae	ERR225737
O. volvulus picornavirus	1400	1450	0	Microfilariae	ERR225737
O. volvulus picornavirus	1450	1500	0	Microfilariae	ERR225737
O. volvulus picornavirus	1500	1550	0	Microfilariae	ERR225737
O. volvulus picornavirus	1550	1600	0	Microfilariae	ERR225737
O. volvulus picornavirus	1600	1650	0	Microfilariae	ERR225737
O. volvulus picornavirus	1650	1700	0	Microfilariae	ERR225737
O. volvulus picornavirus	1700	1750	0	Microfilariae	ERR225737
O. volvulus picornavirus	1750	1800	0	Microfilariae	ERR225737
O. volvulus picornavirus	1800	1850	0	Microfilariae	ERR225737
O. volvulus picornavirus	1850	1900	0	Microfilariae	ERR225737
O. volvulus picornavirus	1900	1950	0	Microfilariae	ERR225737
O. volvulus picornavirus	1950	2000	0	Microfilariae	ERR225737
O. volvulus picornavirus	2000	2050	0	Microfilariae	ERR225737
O. volvulus picornavirus	2050	2100	0	Microfilariae	ERR225737
O. volvulus picornavirus	2100	2150	0	Microfilariae	ERR225737
O. volvulus picornavirus	2150	2200	0	Microfilariae	ERR225737
O. volvulus picornavirus	2200	2250	0	Microfilariae	ERR225737
O. volvulus picornavirus	2250	2300	0	Microfilariae	ERR225737
O. volvulus picornavirus	2300	2350	0	Microfilariae	ERR225737
O. volvulus picornavirus	2350	2400	0	Microfilariae	ERR225737
O. volvulus picornavirus	2400	2450	0	Microfilariae	ERR225737
O. volvulus picornavirus	2450	2500	0	Microfilariae	ERR225737
O. volvulus picornavirus	2500	2550	0	Microfilariae	ERR225737
O. volvulus picornavirus	2550	2600	0	Microfilariae	ERR225737
O. volvulus picornavirus	2600	2650	0	Microfilariae	ERR225737
O. volvulus picornavirus	2650	2700	0	Microfilariae	ERR225737
O. volvulus picornavirus	2700	2750	0	Microfilariae	ERR225737
O. volvulus picornavirus	2750	2800	0	Microfilariae	ERR225737
O. volvulus picornavirus	2800	2850	0	Microfilariae	ERR225737
O. volvulus picornavirus	2850	2900	0	Microfilariae	ERR225737
O. volvulus picornavirus	2900	2950	0	Microfilariae	ERR225737
O. volvulus picornavirus	2950	3000	0	Microfilariae	ERR225737
O. volvulus picornavirus	3000	3050	0	Microfilariae	ERR225737
O. volvulus picornavirus	3050	3100	0	Microfilariae	ERR225737
O. volvulus picornavirus	3100	3150	0	Microfilariae	ERR225737
O. volvulus picornavirus	3150	3200	0	Microfilariae	ERR225737
O. volvulus picornavirus	3200	3250	0	Microfilariae	ERR225737
O. volvulus picornavirus	3250	3300	0	Microfilariae	ERR225737
O. volvulus picornavirus	3300	3350	0	Microfilariae	ERR225737
O. volvulus picornavirus	3350	3400	0	Microfilariae	ERR225737
O. volvulus picornavirus	3400	3450	0	Microfilariae	ERR225737
O. volvulus picornavirus	3450	3500	0	Microfilariae	ERR225737
O. volvulus picornavirus	3500	3550	0	Microfilariae	ERR225737
O. volvulus picornavirus	3550	3600	0	Microfilariae	ERR225737
O. volvulus picornavirus	3600	3650	0	Microfilariae	ERR225737
O. volvulus picornavirus	3650	3700	0	Microfilariae	ERR225737
O. volvulus picornavirus	3700	3750	0	Microfilariae	ERR225737
O. volvulus picornavirus	3750	3800	0	Microfilariae	ERR225737
O. volvulus picornavirus	3800	3850	0	Microfilariae	ERR225737
O. volvulus picornavirus	3850	3900	0	Microfilariae	ERR225737
O. volvulus picornavirus	3900	3950	0	Microfilariae	ERR225737
O. volvulus picornavirus	3950	4000	0	Microfilariae	ERR225737
O. volvulus picornavirus	4000	4050	0	Microfilariae	ERR225737
O. volvulus picornavirus	4050	4100	0	Microfilariae	ERR225737
O. volvulus picornavirus	4100	4150	0	Microfilariae	ERR225737
O. volvulus picornavirus	4150	4200	0	Microfilariae	ERR225737
O. volvulus picornavirus	4200	4250	0	Microfilariae	ERR225737
O. volvulus picornavirus	4250	4300	0	Microfilariae	ERR225737
O. volvulus picornavirus	4300	4350	0	Microfilariae	ERR225737
O. volvulus picornavirus	4350	4400	0	Microfilariae	ERR225737
O. volvulus picornavirus	4400	4450	0	Microfilariae	ERR225737
O. volvulus picornavirus	4450	4500	0	Microfilariae	ERR225737
O. volvulus picornavirus	4500	4550	0	Microfilariae	ERR225737
O. volvulus picornavirus	4550	4600	0	Microfilariae	ERR225737
O. volvulus picornavirus	4600	4650	0	Microfilariae	ERR225737
O. volvulus picornavirus	4650	4700	0	Microfilariae	ERR225737
O. volvulus picornavirus	4700	4750	0	Microfilariae	ERR225737
O. volvulus picornavirus	4750	4800	0	Microfilariae	ERR225737
O. volvulus picornavirus	4800	4850	0	Microfilariae	ERR225737
O. volvulus picornavirus	4850	4900	0	Microfilariae	ERR225737
O. volvulus picornavirus	4900	4950	0	Microfilariae	ERR225737
O. volvulus picornavirus	4950	5000	0	Microfilariae	ERR225737
O. volvulus picornavirus	5000	5050	0	Microfilariae	ERR225737
O. volvulus picornavirus	5050	5100	0	Microfilariae	ERR225737
O. volvulus picornavirus	5100	5150	0	Microfilariae	ERR225737
O. volvulus picornavirus	5150	5200	0	Microfilariae	ERR225737
O. volvulus picornavirus	5200	5250	0	Microfilariae	ERR225737
O. volvulus picornavirus	5250	5300	0	Microfilariae	ERR225737
O. volvulus picornavirus	5300	5350	0	Microfilariae	ERR225737
O. volvulus picornavirus	5350	5400	0	Microfilariae	ERR225737
O. volvulus picornavirus	5400	5450	0	Microfilariae	ERR225737
O. volvulus picornavirus	5450	5500	0	Microfilariae	ERR225737
O. volvulus picornavirus	5500	5550	0	Microfilariae	ERR225737
O. volvulus picornavirus	5550	5600	0	Microfilariae	ERR225737
O. volvulus picornavirus	5600	5650	0	Microfilariae	ERR225737
O. volvulus picornavirus	5650	5700	0	Microfilariae	ERR225737
O. volvulus picornavirus	5700	5750	0	Microfilariae	ERR225737
O. volvulus picornavirus	5750	5800	0	Microfilariae	ERR225737
O. volvulus picornavirus	5800	5850	0	Microfilariae	ERR225737
O. volvulus picornavirus	5850	5900	0	Microfilariae	ERR225737
O. volvulus picornavirus	5900	5950	0	Microfilariae	ERR225737
O. volvulus picornavirus	5950	6000	0	Microfilariae	ERR225737
O. volvulus picornavirus	6000	6050	0	Microfilariae	ERR225737
O. volvulus picornavirus	6050	6100	0	Microfilariae	ERR225737
O. volvulus picornavirus	6100	6150	0	Microfilariae	ERR225737
O. volvulus picornavirus	6150	6200	0	Microfilariae	ERR225737
O. volvulus picornavirus	6200	6250	0	Microfilariae	ERR225737
O. volvulus picornavirus	6250	6300	0	Microfilariae	ERR225737
O. volvulus picornavirus	6300	6350	0	Microfilariae	ERR225737
O. volvulus picornavirus	6350	6400	0	Microfilariae	ERR225737
O. volvulus picornavirus	6400	6450	0	Microfilariae	ERR225737
O. volvulus picornavirus	6450	6500	0	Microfilariae	ERR225737
O. volvulus picornavirus	6500	6550	0	Microfilariae	ERR225737
O. volvulus picornavirus	6550	6600	0	Microfilariae	ERR225737
O. volvulus picornavirus	6600	6650	0	Microfilariae	ERR225737
O. volvulus picornavirus	6650	6700	0	Microfilariae	ERR225737
O. volvulus picornavirus	6700	6750	0	Microfilariae	ERR225737
O. volvulus picornavirus	6750	6800	0	Microfilariae	ERR225737
O. volvulus picornavirus	6800	6850	0	Microfilariae	ERR225737
O. volvulus picornavirus	6850	6900	0	Microfilariae	ERR225737
O. volvulus picornavirus	6900	6950	0	Microfilariae	ERR225737
O. volvulus picornavirus	6950	7000	0	Microfilariae	ERR225737
O. volvulus picornavirus	7000	7050	0	Microfilariae	ERR225737
O. volvulus picornavirus	7050	7100	0	Microfilariae	ERR225737
O. volvulus picornavirus	7100	7150	0	Microfilariae	ERR225737
O. volvulus picornavirus	7150	7200	0	Microfilariae	ERR225737
O. volvulus picornavirus	7200	7250	0	Microfilariae	ERR225737
O. volvulus picornavirus	7250	7300	0	Microfilariae	ERR225737
O. volvulus picornavirus	7300	7350	0	Microfilariae	ERR225737
O. volvulus picornavirus	7350	7400	0	Microfilariae	ERR225737
O. volvulus picornavirus	7400	7450	0	Microfilariae	ERR225737
O. volvulus picornavirus	7450	7478	0	Microfilariae	ERR225737
O. volvulus picornavirus	50	100	0	Adult female	ERR485008
O. volvulus picornavirus	100	150	0	Adult female	ERR485008
O. volvulus picornavirus	150	200	0	Adult female	ERR485008
O. volvulus picornavirus	200	250	0	Adult female	ERR485008
O. volvulus picornavirus	250	300	0	Adult female	ERR485008
O. volvulus picornavirus	300	350	0	Adult female	ERR485008
O. volvulus picornavirus	350	400	0	Adult female	ERR485008
O. volvulus picornavirus	400	450	0	Adult female	ERR485008
O. volvulus picornavirus	450	500	0	Adult female	ERR485008
O. volvulus picornavirus	500	550	0	Adult female	ERR485008
O. volvulus picornavirus	550	600	0	Adult female	ERR485008
O. volvulus picornavirus	600	650	0	Adult female	ERR485008
O. volvulus picornavirus	650	700	0	Adult female	ERR485008
O. volvulus picornavirus	700	750	0	Adult female	ERR485008
O. volvulus picornavirus	750	800	0	Adult female	ERR485008
O. volvulus picornavirus	800	850	0	Adult female	ERR485008
O. volvulus picornavirus	850	900	0	Adult female	ERR485008
O. volvulus picornavirus	900	950	0	Adult female	ERR485008
O. volvulus picornavirus	950	1000	0	Adult female	ERR485008
O. volvulus picornavirus	1000	1050	0	Adult female	ERR485008
O. volvulus picornavirus	1050	1100	0	Adult female	ERR485008
O. volvulus picornavirus	1100	1150	0	Adult female	ERR485008
O. volvulus picornavirus	1150	1200	0	Adult female	ERR485008
O. volvulus picornavirus	1200	1250	0	Adult female	ERR485008
O. volvulus picornavirus	1250	1300	0	Adult female	ERR485008
O. volvulus picornavirus	1300	1350	0	Adult female	ERR485008
O. volvulus picornavirus	1350	1400	0	Adult female	ERR485008
O. volvulus picornavirus	1400	1450	0	Adult female	ERR485008
O. volvulus picornavirus	1450	1500	0	Adult female	ERR485008
O. volvulus picornavirus	1500	1550	0	Adult female	ERR485008
O. volvulus picornavirus	1550	1600	0	Adult female	ERR485008
O. volvulus picornavirus	1600	1650	0	Adult female	ERR485008
O. volvulus picornavirus	1650	1700	0	Adult female	ERR485008
O. volvulus picornavirus	1700	1750	0	Adult female	ERR485008
O. volvulus picornavirus	1750	1800	0	Adult female	ERR485008
O. volvulus picornavirus	1800	1850	0	Adult female	ERR485008
O. volvulus picornavirus	1850	1900	0	Adult female	ERR485008
O. volvulus picornavirus	1900	1950	0	Adult female	ERR485008
O. volvulus picornavirus	1950	2000	0	Adult female	ERR485008
O. volvulus picornavirus	2000	2050	0	Adult female	ERR485008
O. volvulus picornavirus	2050	2100	0	Adult female	ERR485008
O. volvulus picornavirus	2100	2150	0	Adult female	ERR485008
O. volvulus picornavirus	2150	2200	0	Adult female	ERR485008
O. volvulus picornavirus	2200	2250	0	Adult female	ERR485008
O. volvulus picornavirus	2250	2300	0	Adult female	ERR485008
O. volvulus picornavirus	2300	2350	0	Adult female	ERR485008
O. volvulus picornavirus	2350	2400	0	Adult female	ERR485008
O. volvulus picornavirus	2400	2450	0	Adult female	ERR485008
O. volvulus picornavirus	2450	2500	0	Adult female	ERR485008
O. volvulus picornavirus	2500	2550	0	Adult female	ERR485008
O. volvulus picornavirus	2550	2600	0	Adult female	ERR485008
O. volvulus picornavirus	2600	2650	0	Adult female	ERR485008
O. volvulus picornavirus	2650	2700	0	Adult female	ERR485008
O. volvulus picornavirus	2700	2750	0	Adult female	ERR485008
O. volvulus picornavirus	2750	2800	0	Adult female	ERR485008
O. volvulus picornavirus	2800	2850	0	Adult female	ERR485008
O. volvulus picornavirus	2850	2900	0	Adult female	ERR485008
O. volvulus picornavirus	2900	2950	0	Adult female	ERR485008
O. volvulus picornavirus	2950	3000	0	Adult female	ERR485008
O. volvulus picornavirus	3000	3050	0	Adult female	ERR485008
O. volvulus picornavirus	3050	3100	0	Adult female	ERR485008
O. volvulus picornavirus	3100	3150	0	Adult female	ERR485008
O. volvulus picornavirus	3150	3200	0	Adult female	ERR485008
O. volvulus picornavirus	3200	3250	0	Adult female	ERR485008
O. volvulus picornavirus	3250	3300	0	Adult female	ERR485008
O. volvulus picornavirus	3300	3350	0	Adult female	ERR485008
O. volvulus picornavirus	3350	3400	0	Adult female	ERR485008
O. volvulus picornavirus	3400	3450	0	Adult female	ERR485008
O. volvulus picornavirus	3450	3500	0	Adult female	ERR485008
O. volvulus picornavirus	3500	3550	0	Adult female	ERR485008
O. volvulus picornavirus	3550	3600	0	Adult female	ERR485008
O. volvulus picornavirus	3600	3650	0	Adult female	ERR485008
O. volvulus picornavirus	3650	3700	0	Adult female	ERR485008
O. volvulus picornavirus	3700	3750	0	Adult female	ERR485008
O. volvulus picornavirus	3750	3800	0	Adult female	ERR485008
O. volvulus picornavirus	3800	3850	0	Adult female	ERR485008
O. volvulus picornavirus	3850	3900	0	Adult female	ERR485008
O. volvulus picornavirus	3900	3950	0	Adult female	ERR485008
O. volvulus picornavirus	3950	4000	0	Adult female	ERR485008
O. volvulus picornavirus	4000	4050	0	Adult female	ERR485008
O. volvulus picornavirus	4050	4100	0	Adult female	ERR485008
O. volvulus picornavirus	4100	4150	0	Adult female	ERR485008
O. volvulus picornavirus	4150	4200	0	Adult female	ERR485008
O. volvulus picornavirus	4200	4250	0	Adult female	ERR485008
O. volvulus picornavirus	4250	4300	0	Adult female	ERR485008
O. volvulus picornavirus	4300	4350	0	Adult female	ERR485008
O. volvulus picornavirus	4350	4400	0	Adult female	ERR485008
O. volvulus picornavirus	4400	4450	0	Adult female	ERR485008
O. volvulus picornavirus	4450	4500	0	Adult female	ERR485008
O. volvulus picornavirus	4500	4550	0	Adult female	ERR485008
O. volvulus picornavirus	4550	4600	0	Adult female	ERR485008
O. volvulus picornavirus	4600	4650	0	Adult female	ERR485008
O. volvulus picornavirus	4650	4700	0	Adult female	ERR485008
O. volvulus picornavirus	4700	4750	0	Adult female	ERR485008
O. volvulus picornavirus	4750	4800	0	Adult female	ERR485008
O. volvulus picornavirus	4800	4850	0	Adult female	ERR485008
O. volvulus picornavirus	4850	4900	0	Adult female	ERR485008
O. volvulus picornavirus	4900	4950	0	Adult female	ERR485008
O. volvulus picornavirus	4950	5000	0	Adult female	ERR485008
O. volvulus picornavirus	5000	5050	0	Adult female	ERR485008
O. volvulus picornavirus	5050	5100	0	Adult female	ERR485008
O. volvulus picornavirus	5100	5150	0	Adult female	ERR485008
O. volvulus picornavirus	5150	5200	0	Adult female	ERR485008
O. volvulus picornavirus	5200	5250	0	Adult female	ERR485008
O. volvulus picornavirus	5250	5300	0	Adult female	ERR485008
O. volvulus picornavirus	5300	5350	0	Adult female	ERR485008
O. volvulus picornavirus	5350	5400	0	Adult female	ERR485008
O. volvulus picornavirus	5400	5450	0	Adult female	ERR485008
O. volvulus picornavirus	5450	5500	0	Adult female	ERR485008
O. volvulus picornavirus	5500	5550	0	Adult female	ERR485008
O. volvulus picornavirus	5550	5600	0	Adult female	ERR485008
O. volvulus picornavirus	5600	5650	0	Adult female	ERR485008
O. volvulus picornavirus	5650	5700	0	Adult female	ERR485008
O. volvulus picornavirus	5700	5750	0	Adult female	ERR485008
O. volvulus picornavirus	5750	5800	0	Adult female	ERR485008
O. volvulus picornavirus	5800	5850	0	Adult female	ERR485008
O. volvulus picornavirus	5850	5900	0	Adult female	ERR485008
O. volvulus picornavirus	5900	5950	0	Adult female	ERR485008
O. volvulus picornavirus	5950	6000	0	Adult female	ERR485008
O. volvulus picornavirus	6000	6050	0	Adult female	ERR485008
O. volvulus picornavirus	6050	6100	0	Adult female	ERR485008
O. volvulus picornavirus	6100	6150	0	Adult female	ERR485008
O. volvulus picornavirus	6150	6200	0	Adult female	ERR485008
O. volvulus picornavirus	6200	6250	0	Adult female	ERR485008
O. volvulus picornavirus	6250	6300	0	Adult female	ERR485008
O. volvulus picornavirus	6300	6350	0	Adult female	ERR485008
O. volvulus picornavirus	6350	6400	0	Adult female	ERR485008
O. volvulus picornavirus	6400	6450	0	Adult female	ERR485008
O. volvulus picornavirus	6450	6500	0	Adult female	ERR485008
O. volvulus picornavirus	6500	6550	0	Adult female	ERR485008
O. volvulus picornavirus	6550	6600	0	Adult female	ERR485008
O. volvulus picornavirus	6600	6650	0	Adult female	ERR485008
O. volvulus picornavirus	6650	6700	0	Adult female	ERR485008
O. volvulus picornavirus	6700	6750	0	Adult female	ERR485008
O. volvulus picornavirus	6750	6800	0	Adult female	ERR485008
O. volvulus picornavirus	6800	6850	0	Adult female	ERR485008
O. volvulus picornavirus	6850	6900	0	Adult female	ERR485008
O. volvulus picornavirus	6900	6950	0	Adult female	ERR485008
O. volvulus picornavirus	6950	7000	0	Adult female	ERR485008
O. volvulus picornavirus	7000	7050	0	Adult female	ERR485008
O. volvulus picornavirus	7050	7100	0	Adult female	ERR485008
O. volvulus picornavirus	7100	7150	0	Adult female	ERR485008
O. volvulus picornavirus	7150	7200	0	Adult female	ERR485008
O. volvulus picornavirus	7200	7250	0	Adult female	ERR485008
O. volvulus picornavirus	7250	7300	0	Adult female	ERR485008
O. volvulus picornavirus	7300	7350	0	Adult female	ERR485008
O. volvulus picornavirus	7350	7400	0	Adult female	ERR485008
O. volvulus picornavirus	7400	7450	0	Adult female	ERR485008
O. volvulus picornavirus	7450	7478	0	Adult female	ERR485008
O. volvulus picornavirus	50	100	0	Adult female	ERR485009
O. volvulus picornavirus	100	150	0	Adult female	ERR485009
O. volvulus picornavirus	150	200	0	Adult female	ERR485009
O. volvulus picornavirus	200	250	0	Adult female	ERR485009
O. volvulus picornavirus	250	300	0	Adult female	ERR485009
O. volvulus picornavirus	300	350	0	Adult female	ERR485009
O. volvulus picornavirus	350	400	0	Adult female	ERR485009
O. volvulus picornavirus	400	450	0	Adult female	ERR485009
O. volvulus picornavirus	450	500	0	Adult female	ERR485009
O. volvulus picornavirus	500	550	0	Adult female	ERR485009
O. volvulus picornavirus	550	600	0	Adult female	ERR485009
O. volvulus picornavirus	600	650	0	Adult female	ERR485009
O. volvulus picornavirus	650	700	0	Adult female	ERR485009
O. volvulus picornavirus	700	750	0	Adult female	ERR485009
O. volvulus picornavirus	750	800	0	Adult female	ERR485009
O. volvulus picornavirus	800	850	0	Adult female	ERR485009
O. volvulus picornavirus	850	900	0	Adult female	ERR485009
O. volvulus picornavirus	900	950	0	Adult female	ERR485009
O. volvulus picornavirus	950	1000	0	Adult female	ERR485009
O. volvulus picornavirus	1000	1050	0	Adult female	ERR485009
O. volvulus picornavirus	1050	1100	0	Adult female	ERR485009
O. volvulus picornavirus	1100	1150	0	Adult female	ERR485009
O. volvulus picornavirus	1150	1200	0	Adult female	ERR485009
O. volvulus picornavirus	1200	1250	0	Adult female	ERR485009
O. volvulus picornavirus	1250	1300	0	Adult female	ERR485009
O. volvulus picornavirus	1300	1350	0	Adult female	ERR485009
O. volvulus picornavirus	1350	1400	0	Adult female	ERR485009
O. volvulus picornavirus	1400	1450	0	Adult female	ERR485009
O. volvulus picornavirus	1450	1500	0	Adult female	ERR485009
O. volvulus picornavirus	1500	1550	0	Adult female	ERR485009
O. volvulus picornavirus	1550	1600	0	Adult female	ERR485009
O. volvulus picornavirus	1600	1650	0	Adult female	ERR485009
O. volvulus picornavirus	1650	1700	0	Adult female	ERR485009
O. volvulus picornavirus	1700	1750	0	Adult female	ERR485009
O. volvulus picornavirus	1750	1800	0	Adult female	ERR485009
O. volvulus picornavirus	1800	1850	0	Adult female	ERR485009
O. volvulus picornavirus	1850	1900	0	Adult female	ERR485009
O. volvulus picornavirus	1900	1950	0	Adult female	ERR485009
O. volvulus picornavirus	1950	2000	0	Adult female	ERR485009
O. volvulus picornavirus	2000	2050	0	Adult female	ERR485009
O. volvulus picornavirus	2050	2100	0	Adult female	ERR485009
O. volvulus picornavirus	2100	2150	0	Adult female	ERR485009
O. volvulus picornavirus	2150	2200	0	Adult female	ERR485009
O. volvulus picornavirus	2200	2250	0	Adult female	ERR485009
O. volvulus picornavirus	2250	2300	0	Adult female	ERR485009
O. volvulus picornavirus	2300	2350	0	Adult female	ERR485009
O. volvulus picornavirus	2350	2400	0	Adult female	ERR485009
O. volvulus picornavirus	2400	2450	0	Adult female	ERR485009
O. volvulus picornavirus	2450	2500	0	Adult female	ERR485009
O. volvulus picornavirus	2500	2550	0	Adult female	ERR485009
O. volvulus picornavirus	2550	2600	0	Adult female	ERR485009
O. volvulus picornavirus	2600	2650	0	Adult female	ERR485009
O. volvulus picornavirus	2650	2700	0	Adult female	ERR485009
O. volvulus picornavirus	2700	2750	0	Adult female	ERR485009
O. volvulus picornavirus	2750	2800	0	Adult female	ERR485009
O. volvulus picornavirus	2800	2850	0	Adult female	ERR485009
O. volvulus picornavirus	2850	2900	0	Adult female	ERR485009
O. volvulus picornavirus	2900	2950	0	Adult female	ERR485009
O. volvulus picornavirus	2950	3000	0	Adult female	ERR485009
O. volvulus picornavirus	3000	3050	0	Adult female	ERR485009
O. volvulus picornavirus	3050	3100	0	Adult female	ERR485009
O. volvulus picornavirus	3100	3150	0	Adult female	ERR485009
O. volvulus picornavirus	3150	3200	0	Adult female	ERR485009
O. volvulus picornavirus	3200	3250	0	Adult female	ERR485009
O. volvulus picornavirus	3250	3300	0	Adult female	ERR485009
O. volvulus picornavirus	3300	3350	0	Adult female	ERR485009
O. volvulus picornavirus	3350	3400	0	Adult female	ERR485009
O. volvulus picornavirus	3400	3450	0	Adult female	ERR485009
O. volvulus picornavirus	3450	3500	0	Adult female	ERR485009
O. volvulus picornavirus	3500	3550	0	Adult female	ERR485009
O. volvulus picornavirus	3550	3600	0	Adult female	ERR485009
O. volvulus picornavirus	3600	3650	0	Adult female	ERR485009
O. volvulus picornavirus	3650	3700	0	Adult female	ERR485009
O. volvulus picornavirus	3700	3750	0	Adult female	ERR485009
O. volvulus picornavirus	3750	3800	0	Adult female	ERR485009
O. volvulus picornavirus	3800	3850	0	Adult female	ERR485009
O. volvulus picornavirus	3850	3900	0	Adult female	ERR485009
O. volvulus picornavirus	3900	3950	0	Adult female	ERR485009
O. volvulus picornavirus	3950	4000	0	Adult female	ERR485009
O. volvulus picornavirus	4000	4050	0	Adult female	ERR485009
O. volvulus picornavirus	4050	4100	0	Adult female	ERR485009
O. volvulus picornavirus	4100	4150	0	Adult female	ERR485009
O. volvulus picornavirus	4150	4200	0	Adult female	ERR485009
O. volvulus picornavirus	4200	4250	0	Adult female	ERR485009
O. volvulus picornavirus	4250	4300	0	Adult female	ERR485009
O. volvulus picornavirus	4300	4350	0	Adult female	ERR485009
O. volvulus picornavirus	4350	4400	0	Adult female	ERR485009
O. volvulus picornavirus	4400	4450	0	Adult female	ERR485009
O. volvulus picornavirus	4450	4500	0	Adult female	ERR485009
O. volvulus picornavirus	4500	4550	0	Adult female	ERR485009
O. volvulus picornavirus	4550	4600	0	Adult female	ERR485009
O. volvulus picornavirus	4600	4650	0	Adult female	ERR485009
O. volvulus picornavirus	4650	4700	0	Adult female	ERR485009
O. volvulus picornavirus	4700	4750	0	Adult female	ERR485009
O. volvulus picornavirus	4750	4800	0	Adult female	ERR485009
O. volvulus picornavirus	4800	4850	0	Adult female	ERR485009
O. volvulus picornavirus	4850	4900	0	Adult female	ERR485009
O. volvulus picornavirus	4900	4950	0	Adult female	ERR485009
O. volvulus picornavirus	4950	5000	0	Adult female	ERR485009
O. volvulus picornavirus	5000	5050	0	Adult female	ERR485009
O. volvulus picornavirus	5050	5100	0	Adult female	ERR485009
O. volvulus picornavirus	5100	5150	0	Adult female	ERR485009
O. volvulus picornavirus	5150	5200	0	Adult female	ERR485009
O. volvulus picornavirus	5200	5250	0	Adult female	ERR485009
O. volvulus picornavirus	5250	5300	0	Adult female	ERR485009
O. volvulus picornavirus	5300	5350	0	Adult female	ERR485009
O. volvulus picornavirus	5350	5400	0	Adult female	ERR485009
O. volvulus picornavirus	5400	5450	0	Adult female	ERR485009
O. volvulus picornavirus	5450	5500	0	Adult female	ERR485009
O. volvulus picornavirus	5500	5550	0	Adult female	ERR485009
O. volvulus picornavirus	5550	5600	0	Adult female	ERR485009
O. volvulus picornavirus	5600	5650	0	Adult female	ERR485009
O. volvulus picornavirus	5650	5700	0	Adult female	ERR485009
O. volvulus picornavirus	5700	5750	0	Adult female	ERR485009
O. volvulus picornavirus	5750	5800	0	Adult female	ERR485009
O. volvulus picornavirus	5800	5850	0	Adult female	ERR485009
O. volvulus picornavirus	5850	5900	0	Adult female	ERR485009
O. volvulus picornavirus	5900	5950	0	Adult female	ERR485009
O. volvulus picornavirus	5950	6000	0	Adult female	ERR485009
O. volvulus picornavirus	6000	6050	0	Adult female	ERR485009
O. volvulus picornavirus	6050	6100	0	Adult female	ERR485009
O. volvulus picornavirus	6100	6150	0	Adult female	ERR485009
O. volvulus picornavirus	6150	6200	0	Adult female	ERR485009
O. volvulus picornavirus	6200	6250	0	Adult female	ERR485009
O. volvulus picornavirus	6250	6300	0	Adult female	ERR485009
O. volvulus picornavirus	6300	6350	0	Adult female	ERR485009
O. volvulus picornavirus	6350	6400	0	Adult female	ERR485009
O. volvulus picornavirus	6400	6450	0	Adult female	ERR485009
O. volvulus picornavirus	6450	6500	0	Adult female	ERR485009
O. volvulus picornavirus	6500	6550	0	Adult female	ERR485009
O. volvulus picornavirus	6550	6600	0	Adult female	ERR485009
O. volvulus picornavirus	6600	6650	0	Adult female	ERR485009
O. volvulus picornavirus	6650	6700	0	Adult female	ERR485009
O. volvulus picornavirus	6700	6750	0	Adult female	ERR485009
O. volvulus picornavirus	6750	6800	0	Adult female	ERR485009
O. volvulus picornavirus	6800	6850	0	Adult female	ERR485009
O. volvulus picornavirus	6850	6900	0	Adult female	ERR485009
O. volvulus picornavirus	6900	6950	0	Adult female	ERR485009
O. volvulus picornavirus	6950	7000	0	Adult female	ERR485009
O. volvulus picornavirus	7000	7050	0	Adult female	ERR485009
O. volvulus picornavirus	7050	7100	0	Adult female	ERR485009
O. volvulus picornavirus	7100	7150	0	Adult female	ERR485009
O. volvulus picornavirus	7150	7200	0	Adult female	ERR485009
O. volvulus picornavirus	7200	7250	0	Adult female	ERR485009
O. volvulus picornavirus	7250	7300	0	Adult female	ERR485009
O. volvulus picornavirus	7300	7350	0	Adult female	ERR485009
O. volvulus picornavirus	7350	7400	0	Adult female	ERR485009
O. volvulus picornavirus	7400	7450	0	Adult female	ERR485009
O. volvulus picornavirus	7450	7478	0	Adult female	ERR485009
O. volvulus picornavirus	50	100	0	Adult female	ERR485010
O. volvulus picornavirus	100	150	0	Adult female	ERR485010
O. volvulus picornavirus	150	200	0	Adult female	ERR485010
O. volvulus picornavirus	200	250	0	Adult female	ERR485010
O. volvulus picornavirus	250	300	0	Adult female	ERR485010
O. volvulus picornavirus	300	350	0	Adult female	ERR485010
O. volvulus picornavirus	350	400	0	Adult female	ERR485010
O. volvulus picornavirus	400	450	0	Adult female	ERR485010
O. volvulus picornavirus	450	500	0	Adult female	ERR485010
O. volvulus picornavirus	500	550	0	Adult female	ERR485010
O. volvulus picornavirus	550	600	0	Adult female	ERR485010
O. volvulus picornavirus	600	650	0	Adult female	ERR485010
O. volvulus picornavirus	650	700	0	Adult female	ERR485010
O. volvulus picornavirus	700	750	0	Adult female	ERR485010
O. volvulus picornavirus	750	800	0	Adult female	ERR485010
O. volvulus picornavirus	800	850	0	Adult female	ERR485010
O. volvulus picornavirus	850	900	0	Adult female	ERR485010
O. volvulus picornavirus	900	950	0	Adult female	ERR485010
O. volvulus picornavirus	950	1000	0	Adult female	ERR485010
O. volvulus picornavirus	1000	1050	0	Adult female	ERR485010
O. volvulus picornavirus	1050	1100	0	Adult female	ERR485010
O. volvulus picornavirus	1100	1150	0	Adult female	ERR485010
O. volvulus picornavirus	1150	1200	0	Adult female	ERR485010
O. volvulus picornavirus	1200	1250	0	Adult female	ERR485010
O. volvulus picornavirus	1250	1300	0	Adult female	ERR485010
O. volvulus picornavirus	1300	1350	0	Adult female	ERR485010
O. volvulus picornavirus	1350	1400	0	Adult female	ERR485010
O. volvulus picornavirus	1400	1450	0	Adult female	ERR485010
O. volvulus picornavirus	1450	1500	0	Adult female	ERR485010
O. volvulus picornavirus	1500	1550	0	Adult female	ERR485010
O. volvulus picornavirus	1550	1600	0	Adult female	ERR485010
O. volvulus picornavirus	1600	1650	0	Adult female	ERR485010
O. volvulus picornavirus	1650	1700	0	Adult female	ERR485010
O. volvulus picornavirus	1700	1750	0	Adult female	ERR485010
O. volvulus picornavirus	1750	1800	0	Adult female	ERR485010
O. volvulus picornavirus	1800	1850	0	Adult female	ERR485010
O. volvulus picornavirus	1850	1900	0	Adult female	ERR485010
O. volvulus picornavirus	1900	1950	0	Adult female	ERR485010
O. volvulus picornavirus	1950	2000	0	Adult female	ERR485010
O. volvulus picornavirus	2000	2050	0	Adult female	ERR485010
O. volvulus picornavirus	2050	2100	0	Adult female	ERR485010
O. volvulus picornavirus	2100	2150	0	Adult female	ERR485010
O. volvulus picornavirus	2150	2200	0	Adult female	ERR485010
O. volvulus picornavirus	2200	2250	0	Adult female	ERR485010
O. volvulus picornavirus	2250	2300	0	Adult female	ERR485010
O. volvulus picornavirus	2300	2350	0	Adult female	ERR485010
O. volvulus picornavirus	2350	2400	0	Adult female	ERR485010
O. volvulus picornavirus	2400	2450	0	Adult female	ERR485010
O. volvulus picornavirus	2450	2500	0	Adult female	ERR485010
O. volvulus picornavirus	2500	2550	0	Adult female	ERR485010
O. volvulus picornavirus	2550	2600	0	Adult female	ERR485010
O. volvulus picornavirus	2600	2650	0	Adult female	ERR485010
O. volvulus picornavirus	2650	2700	0	Adult female	ERR485010
O. volvulus picornavirus	2700	2750	0	Adult female	ERR485010
O. volvulus picornavirus	2750	2800	0	Adult female	ERR485010
O. volvulus picornavirus	2800	2850	0	Adult female	ERR485010
O. volvulus picornavirus	2850	2900	0	Adult female	ERR485010
O. volvulus picornavirus	2900	2950	0	Adult female	ERR485010
O. volvulus picornavirus	2950	3000	0	Adult female	ERR485010
O. volvulus picornavirus	3000	3050	0	Adult female	ERR485010
O. volvulus picornavirus	3050	3100	0	Adult female	ERR485010
O. volvulus picornavirus	3100	3150	0	Adult female	ERR485010
O. volvulus picornavirus	3150	3200	0	Adult female	ERR485010
O. volvulus picornavirus	3200	3250	0	Adult female	ERR485010
O. volvulus picornavirus	3250	3300	0	Adult female	ERR485010
O. volvulus picornavirus	3300	3350	0	Adult female	ERR485010
O. volvulus picornavirus	3350	3400	0	Adult female	ERR485010
O. volvulus picornavirus	3400	3450	0	Adult female	ERR485010
O. volvulus picornavirus	3450	3500	0	Adult female	ERR485010
O. volvulus picornavirus	3500	3550	0	Adult female	ERR485010
O. volvulus picornavirus	3550	3600	0	Adult female	ERR485010
O. volvulus picornavirus	3600	3650	0	Adult female	ERR485010
O. volvulus picornavirus	3650	3700	0	Adult female	ERR485010
O. volvulus picornavirus	3700	3750	0	Adult female	ERR485010
O. volvulus picornavirus	3750	3800	0	Adult female	ERR485010
O. volvulus picornavirus	3800	3850	0	Adult female	ERR485010
O. volvulus picornavirus	3850	3900	0	Adult female	ERR485010
O. volvulus picornavirus	3900	3950	0	Adult female	ERR485010
O. volvulus picornavirus	3950	4000	0	Adult female	ERR485010
O. volvulus picornavirus	4000	4050	0	Adult female	ERR485010
O. volvulus picornavirus	4050	4100	0	Adult female	ERR485010
O. volvulus picornavirus	4100	4150	0	Adult female	ERR485010
O. volvulus picornavirus	4150	4200	0	Adult female	ERR485010
O. volvulus picornavirus	4200	4250	0	Adult female	ERR485010
O. volvulus picornavirus	4250	4300	0	Adult female	ERR485010
O. volvulus picornavirus	4300	4350	0	Adult female	ERR485010
O. volvulus picornavirus	4350	4400	0	Adult female	ERR485010
O. volvulus picornavirus	4400	4450	0	Adult female	ERR485010
O. volvulus picornavirus	4450	4500	0	Adult female	ERR485010
O. volvulus picornavirus	4500	4550	0	Adult female	ERR485010
O. volvulus picornavirus	4550	4600	0	Adult female	ERR485010
O. volvulus picornavirus	4600	4650	0	Adult female	ERR485010
O. volvulus picornavirus	4650	4700	0	Adult female	ERR485010
O. volvulus picornavirus	4700	4750	0	Adult female	ERR485010
O. volvulus picornavirus	4750	4800	0	Adult female	ERR485010
O. volvulus picornavirus	4800	4850	0	Adult female	ERR485010
O. volvulus picornavirus	4850	4900	0	Adult female	ERR485010
O. volvulus picornavirus	4900	4950	0	Adult female	ERR485010
O. volvulus picornavirus	4950	5000	0	Adult female	ERR485010
O. volvulus picornavirus	5000	5050	0	Adult female	ERR485010
O. volvulus picornavirus	5050	5100	0	Adult female	ERR485010
O. volvulus picornavirus	5100	5150	0	Adult female	ERR485010
O. volvulus picornavirus	5150	5200	0	Adult female	ERR485010
O. volvulus picornavirus	5200	5250	0	Adult female	ERR485010
O. volvulus picornavirus	5250	5300	0	Adult female	ERR485010
O. volvulus picornavirus	5300	5350	0	Adult female	ERR485010
O. volvulus picornavirus	5350	5400	0	Adult female	ERR485010
O. volvulus picornavirus	5400	5450	0	Adult female	ERR485010
O. volvulus picornavirus	5450	5500	0	Adult female	ERR485010
O. volvulus picornavirus	5500	5550	0	Adult female	ERR485010
O. volvulus picornavirus	5550	5600	0	Adult female	ERR485010
O. volvulus picornavirus	5600	5650	0	Adult female	ERR485010
O. volvulus picornavirus	5650	5700	0	Adult female	ERR485010
O. volvulus picornavirus	5700	5750	0	Adult female	ERR485010
O. volvulus picornavirus	5750	5800	0	Adult female	ERR485010
O. volvulus picornavirus	5800	5850	0	Adult female	ERR485010
O. volvulus picornavirus	5850	5900	0	Adult female	ERR485010
O. volvulus picornavirus	5900	5950	0	Adult female	ERR485010
O. volvulus picornavirus	5950	6000	0	Adult female	ERR485010
O. volvulus picornavirus	6000	6050	0	Adult female	ERR485010
O. volvulus picornavirus	6050	6100	0	Adult female	ERR485010
O. volvulus picornavirus	6100	6150	0	Adult female	ERR485010
O. volvulus picornavirus	6150	6200	0	Adult female	ERR485010
O. volvulus picornavirus	6200	6250	0	Adult female	ERR485010
O. volvulus picornavirus	6250	6300	0	Adult female	ERR485010
O. volvulus picornavirus	6300	6350	0	Adult female	ERR485010
O. volvulus picornavirus	6350	6400	0	Adult female	ERR485010
O. volvulus picornavirus	6400	6450	0	Adult female	ERR485010
O. volvulus picornavirus	6450	6500	0	Adult female	ERR485010
O. volvulus picornavirus	6500	6550	0	Adult female	ERR485010
O. volvulus picornavirus	6550	6600	0	Adult female	ERR485010
O. volvulus picornavirus	6600	6650	0	Adult female	ERR485010
O. volvulus picornavirus	6650	6700	0	Adult female	ERR485010
O. volvulus picornavirus	6700	6750	0	Adult female	ERR485010
O. volvulus picornavirus	6750	6800	0	Adult female	ERR485010
O. volvulus picornavirus	6800	6850	0	Adult female	ERR485010
O. volvulus picornavirus	6850	6900	0	Adult female	ERR485010
O. volvulus picornavirus	6900	6950	0	Adult female	ERR485010
O. volvulus picornavirus	6950	7000	0	Adult female	ERR485010
O. volvulus picornavirus	7000	7050	0	Adult female	ERR485010
O. volvulus picornavirus	7050	7100	0	Adult female	ERR485010
O. volvulus picornavirus	7100	7150	0	Adult female	ERR485010
O. volvulus picornavirus	7150	7200	0	Adult female	ERR485010
O. volvulus picornavirus	7200	7250	0	Adult female	ERR485010
O. volvulus picornavirus	7250	7300	0	Adult female	ERR485010
O. volvulus picornavirus	7300	7350	0	Adult female	ERR485010
O. volvulus picornavirus	7350	7400	0	Adult female	ERR485010
O. volvulus picornavirus	7400	7450	0	Adult female	ERR485010
O. volvulus picornavirus	7450	7478	0	Adult female	ERR485010
O. volvulus picornavirus	50	100	0	Adult female	ERR570055
O. volvulus picornavirus	100	150	0	Adult female	ERR570055
O. volvulus picornavirus	150	200	0	Adult female	ERR570055
O. volvulus picornavirus	200	250	0	Adult female	ERR570055
O. volvulus picornavirus	250	300	0	Adult female	ERR570055
O. volvulus picornavirus	300	350	0	Adult female	ERR570055
O. volvulus picornavirus	350	400	0	Adult female	ERR570055
O. volvulus picornavirus	400	450	0	Adult female	ERR570055
O. volvulus picornavirus	450	500	0	Adult female	ERR570055
O. volvulus picornavirus	500	550	0	Adult female	ERR570055
O. volvulus picornavirus	550	600	0	Adult female	ERR570055
O. volvulus picornavirus	600	650	0	Adult female	ERR570055
O. volvulus picornavirus	650	700	0	Adult female	ERR570055
O. volvulus picornavirus	700	750	0	Adult female	ERR570055
O. volvulus picornavirus	750	800	0	Adult female	ERR570055
O. volvulus picornavirus	800	850	0	Adult female	ERR570055
O. volvulus picornavirus	850	900	0	Adult female	ERR570055
O. volvulus picornavirus	900	950	0	Adult female	ERR570055
O. volvulus picornavirus	950	1000	0	Adult female	ERR570055
O. volvulus picornavirus	1000	1050	0	Adult female	ERR570055
O. volvulus picornavirus	1050	1100	0	Adult female	ERR570055
O. volvulus picornavirus	1100	1150	0	Adult female	ERR570055
O. volvulus picornavirus	1150	1200	0	Adult female	ERR570055
O. volvulus picornavirus	1200	1250	0	Adult female	ERR570055
O. volvulus picornavirus	1250	1300	0	Adult female	ERR570055
O. volvulus picornavirus	1300	1350	0	Adult female	ERR570055
O. volvulus picornavirus	1350	1400	0	Adult female	ERR570055
O. volvulus picornavirus	1400	1450	0	Adult female	ERR570055
O. volvulus picornavirus	1450	1500	0	Adult female	ERR570055
O. volvulus picornavirus	1500	1550	0	Adult female	ERR570055
O. volvulus picornavirus	1550	1600	0	Adult female	ERR570055
O. volvulus picornavirus	1600	1650	0	Adult female	ERR570055
O. volvulus picornavirus	1650	1700	0	Adult female	ERR570055
O. volvulus picornavirus	1700	1750	0	Adult female	ERR570055
O. volvulus picornavirus	1750	1800	0	Adult female	ERR570055
O. volvulus picornavirus	1800	1850	0	Adult female	ERR570055
O. volvulus picornavirus	1850	1900	0	Adult female	ERR570055
O. volvulus picornavirus	1900	1950	0	Adult female	ERR570055
O. volvulus picornavirus	1950	2000	0	Adult female	ERR570055
O. volvulus picornavirus	2000	2050	0	Adult female	ERR570055
O. volvulus picornavirus	2050	2100	0	Adult female	ERR570055
O. volvulus picornavirus	2100	2150	0	Adult female	ERR570055
O. volvulus picornavirus	2150	2200	0	Adult female	ERR570055
O. volvulus picornavirus	2200	2250	0	Adult female	ERR570055
O. volvulus picornavirus	2250	2300	0	Adult female	ERR570055
O. volvulus picornavirus	2300	2350	0	Adult female	ERR570055
O. volvulus picornavirus	2350	2400	0	Adult female	ERR570055
O. volvulus picornavirus	2400	2450	0	Adult female	ERR570055
O. volvulus picornavirus	2450	2500	0	Adult female	ERR570055
O. volvulus picornavirus	2500	2550	0	Adult female	ERR570055
O. volvulus picornavirus	2550	2600	0	Adult female	ERR570055
O. volvulus picornavirus	2600	2650	0	Adult female	ERR570055
O. volvulus picornavirus	2650	2700	0	Adult female	ERR570055
O. volvulus picornavirus	2700	2750	0	Adult female	ERR570055
O. volvulus picornavirus	2750	2800	0	Adult female	ERR570055
O. volvulus picornavirus	2800	2850	0	Adult female	ERR570055
O. volvulus picornavirus	2850	2900	0	Adult female	ERR570055
O. volvulus picornavirus	2900	2950	0	Adult female	ERR570055
O. volvulus picornavirus	2950	3000	0	Adult female	ERR570055
O. volvulus picornavirus	3000	3050	0	Adult female	ERR570055
O. volvulus picornavirus	3050	3100	0	Adult female	ERR570055
O. volvulus picornavirus	3100	3150	0	Adult female	ERR570055
O. volvulus picornavirus	3150	3200	0	Adult female	ERR570055
O. volvulus picornavirus	3200	3250	0	Adult female	ERR570055
O. volvulus picornavirus	3250	3300	0	Adult female	ERR570055
O. volvulus picornavirus	3300	3350	0	Adult female	ERR570055
O. volvulus picornavirus	3350	3400	0	Adult female	ERR570055
O. volvulus picornavirus	3400	3450	0	Adult female	ERR570055
O. volvulus picornavirus	3450	3500	0	Adult female	ERR570055
O. volvulus picornavirus	3500	3550	0	Adult female	ERR570055
O. volvulus picornavirus	3550	3600	0	Adult female	ERR570055
O. volvulus picornavirus	3600	3650	0	Adult female	ERR570055
O. volvulus picornavirus	3650	3700	0	Adult female	ERR570055
O. volvulus picornavirus	3700	3750	0	Adult female	ERR570055
O. volvulus picornavirus	3750	3800	0	Adult female	ERR570055
O. volvulus picornavirus	3800	3850	0	Adult female	ERR570055
O. volvulus picornavirus	3850	3900	0	Adult female	ERR570055
O. volvulus picornavirus	3900	3950	0	Adult female	ERR570055
O. volvulus picornavirus	3950	4000	0	Adult female	ERR570055
O. volvulus picornavirus	4000	4050	0	Adult female	ERR570055
O. volvulus picornavirus	4050	4100	0	Adult female	ERR570055
O. volvulus picornavirus	4100	4150	0	Adult female	ERR570055
O. volvulus picornavirus	4150	4200	0	Adult female	ERR570055
O. volvulus picornavirus	4200	4250	0	Adult female	ERR570055
O. volvulus picornavirus	4250	4300	0	Adult female	ERR570055
O. volvulus picornavirus	4300	4350	0	Adult female	ERR570055
O. volvulus picornavirus	4350	4400	0	Adult female	ERR570055
O. volvulus picornavirus	4400	4450	0	Adult female	ERR570055
O. volvulus picornavirus	4450	4500	0	Adult female	ERR570055
O. volvulus picornavirus	4500	4550	0	Adult female	ERR570055
O. volvulus picornavirus	4550	4600	0	Adult female	ERR570055
O. volvulus picornavirus	4600	4650	0	Adult female	ERR570055
O. volvulus picornavirus	4650	4700	0	Adult female	ERR570055
O. volvulus picornavirus	4700	4750	0	Adult female	ERR570055
O. volvulus picornavirus	4750	4800	0	Adult female	ERR570055
O. volvulus picornavirus	4800	4850	0	Adult female	ERR570055
O. volvulus picornavirus	4850	4900	0	Adult female	ERR570055
O. volvulus picornavirus	4900	4950	0	Adult female	ERR570055
O. volvulus picornavirus	4950	5000	0	Adult female	ERR570055
O. volvulus picornavirus	5000	5050	0	Adult female	ERR570055
O. volvulus picornavirus	5050	5100	0	Adult female	ERR570055
O. volvulus picornavirus	5100	5150	0	Adult female	ERR570055
O. volvulus picornavirus	5150	5200	0	Adult female	ERR570055
O. volvulus picornavirus	5200	5250	0	Adult female	ERR570055
O. volvulus picornavirus	5250	5300	0	Adult female	ERR570055
O. volvulus picornavirus	5300	5350	0	Adult female	ERR570055
O. volvulus picornavirus	5350	5400	0	Adult female	ERR570055
O. volvulus picornavirus	5400	5450	0	Adult female	ERR570055
O. volvulus picornavirus	5450	5500	0	Adult female	ERR570055
O. volvulus picornavirus	5500	5550	0	Adult female	ERR570055
O. volvulus picornavirus	5550	5600	0	Adult female	ERR570055
O. volvulus picornavirus	5600	5650	0	Adult female	ERR570055
O. volvulus picornavirus	5650	5700	0	Adult female	ERR570055
O. volvulus picornavirus	5700	5750	0	Adult female	ERR570055
O. volvulus picornavirus	5750	5800	0	Adult female	ERR570055
O. volvulus picornavirus	5800	5850	0	Adult female	ERR570055
O. volvulus picornavirus	5850	5900	0	Adult female	ERR570055
O. volvulus picornavirus	5900	5950	0	Adult female	ERR570055
O. volvulus picornavirus	5950	6000	0	Adult female	ERR570055
O. volvulus picornavirus	6000	6050	0	Adult female	ERR570055
O. volvulus picornavirus	6050	6100	0	Adult female	ERR570055
O. volvulus picornavirus	6100	6150	0	Adult female	ERR570055
O. volvulus picornavirus	6150	6200	0	Adult female	ERR570055
O. volvulus picornavirus	6200	6250	0	Adult female	ERR570055
O. volvulus picornavirus	6250	6300	0	Adult female	ERR570055
O. volvulus picornavirus	6300	6350	0	Adult female	ERR570055
O. volvulus picornavirus	6350	6400	0	Adult female	ERR570055
O. volvulus picornavirus	6400	6450	0	Adult female	ERR570055
O. volvulus picornavirus	6450	6500	0	Adult female	ERR570055
O. volvulus picornavirus	6500	6550	0	Adult female	ERR570055
O. volvulus picornavirus	6550	6600	0	Adult female	ERR570055
O. volvulus picornavirus	6600	6650	0	Adult female	ERR570055
O. volvulus picornavirus	6650	6700	0	Adult female	ERR570055
O. volvulus picornavirus	6700	6750	0	Adult female	ERR570055
O. volvulus picornavirus	6750	6800	0	Adult female	ERR570055
O. volvulus picornavirus	6800	6850	0	Adult female	ERR570055
O. volvulus picornavirus	6850	6900	0	Adult female	ERR570055
O. volvulus picornavirus	6900	6950	0	Adult female	ERR570055
O. volvulus picornavirus	6950	7000	0	Adult female	ERR570055
O. volvulus picornavirus	7000	7050	0	Adult female	ERR570055
O. volvulus picornavirus	7050	7100	0	Adult female	ERR570055
O. volvulus picornavirus	7100	7150	0	Adult female	ERR570055
O. volvulus picornavirus	7150	7200	0	Adult female	ERR570055
O. volvulus picornavirus	7200	7250	0	Adult female	ERR570055
O. volvulus picornavirus	7250	7300	0	Adult female	ERR570055
O. volvulus picornavirus	7300	7350	0	Adult female	ERR570055
O. volvulus picornavirus	7350	7400	0	Adult female	ERR570055
O. volvulus picornavirus	7400	7450	0	Adult female	ERR570055
O. volvulus picornavirus	7450	7478	0	Adult female	ERR570055
O. volvulus picornavirus	50	100	0	Adult female	ERR570056
O. volvulus picornavirus	100	150	0	Adult female	ERR570056
O. volvulus picornavirus	150	200	0	Adult female	ERR570056
O. volvulus picornavirus	200	250	0	Adult female	ERR570056
O. volvulus picornavirus	250	300	0	Adult female	ERR570056
O. volvulus picornavirus	300	350	0	Adult female	ERR570056
O. volvulus picornavirus	350	400	0	Adult female	ERR570056
O. volvulus picornavirus	400	450	0	Adult female	ERR570056
O. volvulus picornavirus	450	500	0	Adult female	ERR570056
O. volvulus picornavirus	500	550	0	Adult female	ERR570056
O. volvulus picornavirus	550	600	0	Adult female	ERR570056
O. volvulus picornavirus	600	650	0	Adult female	ERR570056
O. volvulus picornavirus	650	700	0	Adult female	ERR570056
O. volvulus picornavirus	700	750	0	Adult female	ERR570056
O. volvulus picornavirus	750	800	0	Adult female	ERR570056
O. volvulus picornavirus	800	850	0	Adult female	ERR570056
O. volvulus picornavirus	850	900	0	Adult female	ERR570056
O. volvulus picornavirus	900	950	0	Adult female	ERR570056
O. volvulus picornavirus	950	1000	0	Adult female	ERR570056
O. volvulus picornavirus	1000	1050	0	Adult female	ERR570056
O. volvulus picornavirus	1050	1100	0	Adult female	ERR570056
O. volvulus picornavirus	1100	1150	0	Adult female	ERR570056
O. volvulus picornavirus	1150	1200	0	Adult female	ERR570056
O. volvulus picornavirus	1200	1250	0	Adult female	ERR570056
O. volvulus picornavirus	1250	1300	0	Adult female	ERR570056
O. volvulus picornavirus	1300	1350	0	Adult female	ERR570056
O. volvulus picornavirus	1350	1400	0	Adult female	ERR570056
O. volvulus picornavirus	1400	1450	0	Adult female	ERR570056
O. volvulus picornavirus	1450	1500	0	Adult female	ERR570056
O. volvulus picornavirus	1500	1550	0	Adult female	ERR570056
O. volvulus picornavirus	1550	1600	0	Adult female	ERR570056
O. volvulus picornavirus	1600	1650	0	Adult female	ERR570056
O. volvulus picornavirus	1650	1700	0	Adult female	ERR570056
O. volvulus picornavirus	1700	1750	0	Adult female	ERR570056
O. volvulus picornavirus	1750	1800	0	Adult female	ERR570056
O. volvulus picornavirus	1800	1850	0	Adult female	ERR570056
O. volvulus picornavirus	1850	1900	0	Adult female	ERR570056
O. volvulus picornavirus	1900	1950	0	Adult female	ERR570056
O. volvulus picornavirus	1950	2000	0	Adult female	ERR570056
O. volvulus picornavirus	2000	2050	0	Adult female	ERR570056
O. volvulus picornavirus	2050	2100	0	Adult female	ERR570056
O. volvulus picornavirus	2100	2150	0	Adult female	ERR570056
O. volvulus picornavirus	2150	2200	0	Adult female	ERR570056
O. volvulus picornavirus	2200	2250	0	Adult female	ERR570056
O. volvulus picornavirus	2250	2300	0	Adult female	ERR570056
O. volvulus picornavirus	2300	2350	0	Adult female	ERR570056
O. volvulus picornavirus	2350	2400	0	Adult female	ERR570056
O. volvulus picornavirus	2400	2450	0	Adult female	ERR570056
O. volvulus picornavirus	2450	2500	0	Adult female	ERR570056
O. volvulus picornavirus	2500	2550	0	Adult female	ERR570056
O. volvulus picornavirus	2550	2600	0	Adult female	ERR570056
O. volvulus picornavirus	2600	2650	0	Adult female	ERR570056
O. volvulus picornavirus	2650	2700	0	Adult female	ERR570056
O. volvulus picornavirus	2700	2750	0	Adult female	ERR570056
O. volvulus picornavirus	2750	2800	0	Adult female	ERR570056
O. volvulus picornavirus	2800	2850	0	Adult female	ERR570056
O. volvulus picornavirus	2850	2900	0	Adult female	ERR570056
O. volvulus picornavirus	2900	2950	0	Adult female	ERR570056
O. volvulus picornavirus	2950	3000	0	Adult female	ERR570056
O. volvulus picornavirus	3000	3050	0	Adult female	ERR570056
O. volvulus picornavirus	3050	3100	0	Adult female	ERR570056
O. volvulus picornavirus	3100	3150	0	Adult female	ERR570056
O. volvulus picornavirus	3150	3200	0	Adult female	ERR570056
O. volvulus picornavirus	3200	3250	0	Adult female	ERR570056
O. volvulus picornavirus	3250	3300	0	Adult female	ERR570056
O. volvulus picornavirus	3300	3350	0	Adult female	ERR570056
O. volvulus picornavirus	3350	3400	0	Adult female	ERR570056
O. volvulus picornavirus	3400	3450	0	Adult female	ERR570056
O. volvulus picornavirus	3450	3500	0	Adult female	ERR570056
O. volvulus picornavirus	3500	3550	0	Adult female	ERR570056
O. volvulus picornavirus	3550	3600	0	Adult female	ERR570056
O. volvulus picornavirus	3600	3650	0	Adult female	ERR570056
O. volvulus picornavirus	3650	3700	0	Adult female	ERR570056
O. volvulus picornavirus	3700	3750	0	Adult female	ERR570056
O. volvulus picornavirus	3750	3800	0	Adult female	ERR570056
O. volvulus picornavirus	3800	3850	0	Adult female	ERR570056
O. volvulus picornavirus	3850	3900	0	Adult female	ERR570056
O. volvulus picornavirus	3900	3950	0	Adult female	ERR570056
O. volvulus picornavirus	3950	4000	0	Adult female	ERR570056
O. volvulus picornavirus	4000	4050	0	Adult female	ERR570056
O. volvulus picornavirus	4050	4100	0	Adult female	ERR570056
O. volvulus picornavirus	4100	4150	0	Adult female	ERR570056
O. volvulus picornavirus	4150	4200	0	Adult female	ERR570056
O. volvulus picornavirus	4200	4250	0	Adult female	ERR570056
O. volvulus picornavirus	4250	4300	0	Adult female	ERR570056
O. volvulus picornavirus	4300	4350	0	Adult female	ERR570056
O. volvulus picornavirus	4350	4400	0	Adult female	ERR570056
O. volvulus picornavirus	4400	4450	0	Adult female	ERR570056
O. volvulus picornavirus	4450	4500	0	Adult female	ERR570056
O. volvulus picornavirus	4500	4550	0	Adult female	ERR570056
O. volvulus picornavirus	4550	4600	0	Adult female	ERR570056
O. volvulus picornavirus	4600	4650	0	Adult female	ERR570056
O. volvulus picornavirus	4650	4700	0	Adult female	ERR570056
O. volvulus picornavirus	4700	4750	0	Adult female	ERR570056
O. volvulus picornavirus	4750	4800	0	Adult female	ERR570056
O. volvulus picornavirus	4800	4850	0	Adult female	ERR570056
O. volvulus picornavirus	4850	4900	0	Adult female	ERR570056
O. volvulus picornavirus	4900	4950	0	Adult female	ERR570056
O. volvulus picornavirus	4950	5000	0	Adult female	ERR570056
O. volvulus picornavirus	5000	5050	0	Adult female	ERR570056
O. volvulus picornavirus	5050	5100	0	Adult female	ERR570056
O. volvulus picornavirus	5100	5150	0	Adult female	ERR570056
O. volvulus picornavirus	5150	5200	0	Adult female	ERR570056
O. volvulus picornavirus	5200	5250	0	Adult female	ERR570056
O. volvulus picornavirus	5250	5300	0	Adult female	ERR570056
O. volvulus picornavirus	5300	5350	0	Adult female	ERR570056
O. volvulus picornavirus	5350	5400	0	Adult female	ERR570056
O. volvulus picornavirus	5400	5450	0	Adult female	ERR570056
O. volvulus picornavirus	5450	5500	0	Adult female	ERR570056
O. volvulus picornavirus	5500	5550	0	Adult female	ERR570056
O. volvulus picornavirus	5550	5600	0	Adult female	ERR570056
O. volvulus picornavirus	5600	5650	0	Adult female	ERR570056
O. volvulus picornavirus	5650	5700	0	Adult female	ERR570056
O. volvulus picornavirus	5700	5750	0	Adult female	ERR570056
O. volvulus picornavirus	5750	5800	0	Adult female	ERR570056
O. volvulus picornavirus	5800	5850	0	Adult female	ERR570056
O. volvulus picornavirus	5850	5900	0	Adult female	ERR570056
O. volvulus picornavirus	5900	5950	0	Adult female	ERR570056
O. volvulus picornavirus	5950	6000	0	Adult female	ERR570056
O. volvulus picornavirus	6000	6050	0	Adult female	ERR570056
O. volvulus picornavirus	6050	6100	0	Adult female	ERR570056
O. volvulus picornavirus	6100	6150	0	Adult female	ERR570056
O. volvulus picornavirus	6150	6200	0	Adult female	ERR570056
O. volvulus picornavirus	6200	6250	0	Adult female	ERR570056
O. volvulus picornavirus	6250	6300	0	Adult female	ERR570056
O. volvulus picornavirus	6300	6350	0	Adult female	ERR570056
O. volvulus picornavirus	6350	6400	0	Adult female	ERR570056
O. volvulus picornavirus	6400	6450	0	Adult female	ERR570056
O. volvulus picornavirus	6450	6500	0	Adult female	ERR570056
O. volvulus picornavirus	6500	6550	0	Adult female	ERR570056
O. volvulus picornavirus	6550	6600	0	Adult female	ERR570056
O. volvulus picornavirus	6600	6650	0	Adult female	ERR570056
O. volvulus picornavirus	6650	6700	0	Adult female	ERR570056
O. volvulus picornavirus	6700	6750	0	Adult female	ERR570056
O. volvulus picornavirus	6750	6800	0	Adult female	ERR570056
O. volvulus picornavirus	6800	6850	0	Adult female	ERR570056
O. volvulus picornavirus	6850	6900	0	Adult female	ERR570056
O. volvulus picornavirus	6900	6950	0	Adult female	ERR570056
O. volvulus picornavirus	6950	7000	0	Adult female	ERR570056
O. volvulus picornavirus	7000	7050	0	Adult female	ERR570056
O. volvulus picornavirus	7050	7100	0	Adult female	ERR570056
O. volvulus picornavirus	7100	7150	0	Adult female	ERR570056
O. volvulus picornavirus	7150	7200	0	Adult female	ERR570056
O. volvulus picornavirus	7200	7250	0	Adult female	ERR570056
O. volvulus picornavirus	7250	7300	0	Adult female	ERR570056
O. volvulus picornavirus	7300	7350	0	Adult female	ERR570056
O. volvulus picornavirus	7350	7400	0	Adult female	ERR570056
O. volvulus picornavirus	7400	7450	0	Adult female	ERR570056
O. volvulus picornavirus	7450	7478	0	Adult female	ERR570056

## Sheet: Fig3.d
Stage	Copies	Origin	Outlier						Note: Raw information used for the generation of Figure 3d
Microfilariae (30,000)	0.0039891	LSTM	Yes
Microfilariae (30,000)	0.0025497	LSTM	Yes
Microfilariae (30,000)	0.0033926	LSTM	Yes
Microfilariae (30,000)	0.0002641	LSTM	Yes
Microfilariae (30,000)	0.0044513	LSTM	Yes
Microfilariae (30,000)	0.0028719	LSTM	Yes
Microfilariae (30,000)	0.0076125	LSTM	Yes
Microfilariae (30,000)	0.0047552	LSTM	Yes
Microfilariae (30,000)	0.005011	LSTM	Yes
Microfilariae (30,000)	0.0032231	LSTM	Yes
Infective stage L3 (50)	0.0062402	LSTM	Yes
Infective stage L3 (50)	1e-05	LSTM	Negative_sample
Infective stage L3 (50)	0.0099046	LSTM	Yes
Infective stage L3 (50)	0.0043207	LSTM	Yes
Infective stage L3 (50)	0.0033167	LSTM	Yes
Infective stage L3 (50)	0.0224214	LSTM	Yes
Infective stage L3 (50)	0.0101345	LSTM	Yes
Infective stage L3 (50)	0.0048944	LSTM	Yes
Infective stage L3 (50)	0.0066308	LSTM	Yes
Infective stage L3 (50)	0.0093575	LSTM	Yes
Female (individual)	0.0793131	LSTM	Yes
Female (individual)	150.092	LSTM	Yes
Female (individual)	254.673	LSTM	Yes
Female (individual)	2.5389	LSTM	Yes
Female (individual)	150.17	LSTM	Yes
Female (individual)	0.377952	LSTM	Yes
Female (individual)	0.202058	LSTM	Yes
Female (individual)	0.15245	LSTM	Yes
Female (individual)	0.160912	LSTM	Yes
Female (individual)	0.326914	LSTM	Yes
Male (individual)	0.0474283	LSTM	Yes
Female (individual)	95.722	FR3	Yes
Female (individual)	35.8859	FR3	Yes
Female (individual)	95.071	FR3	Yes
Female (individual)	1253.44	FR3	Yes
Female (individual)	247.966	FR3	Yes
Female (individual)	107.63	FR3	Yes
Female (individual)	387.653	FR3	Yes
Female (individual)	91.5257	FR3	Yes
Female (individual)	444.687	FR3	Yes
Female (individual)	15.6095	FR3	Yes
Male (individual)	1e-05	FR3	No
Male (individual)	1e-05	FR3	No
Male (individual)	1e-05	FR3	No
Male (individual)	350.523	FR3	Yes
Male (individual)	1e-05	FR3	No
Male (individual)	1e-05	FR3	No
Male (individual)	545.126	FR3	Yes
Male (individual)	961.921	FR3	Yes
Male (individual)	1e-05	FR3	No
Male (individual)	335.436	FR3	Yes
Male (individual)	578.241	LSTM	Yes
Male (individual)	817.065	LSTM	Yes
Male (individual)	719.131	LSTM	Yes
Male (individual)	1008.46	LSTM	Yes
Male (individual)	532.351	LSTM	Yes
Male (individual)	1e-05	LSTM	No
Male (individual)	1e-05	LSTM	No
Male (individual)	1e-05	LSTM	No
Male (individual)	775.455	LSTM	Yes
Male (individual)	268.545	LSTM	Yes
Female (individual)	1e-05	FR3	No
Female (individual)	1e-05	FR3	No
Female (individual)	144.162	FR3	Yes
Female (individual)	15071.5	FR3	Yes
Female (individual)	2176.38	FR3	Yes
Female (individual)	3310.97	FR3	Yes
Female (individual)	1222.49	FR3	Yes
Female (individual)	3293.16	FR3	Yes
Female (individual)	1563.25	FR3	Yes
Female (individual)	1662.4	FR3	Yes
Male (individual)	1e-05	FR3	No
Male (individual)	1e-05	FR3	No
Male (individual)	1e-05	FR3	No
Male (individual)	1e-05	FR3	No
Male (individual)	4078.85	FR3	Yes
Male (individual)	1664.52	FR3	Yes
Male (individual)	2669.69	FR3	Yes
Male (individual)	1e-05	FR3	No
Male (individual)	1e-05	FR3	No
Male (individual)	1e-05	FR3	No

## Sheet: Fig5.a
OD	Status									Note: Raw information used for the generation of Figure 5a
1.45733	Infected
1.24013	Infected
1.90172	Infected
1.05004	Infected
0.319853	Infected
0.436609	Infected
0.423326	Infected
2.42656	Infected
2.07363	Infected
0.109228	Uninfected
0.131352	Uninfected
0.131291	Uninfected
0.113668	Uninfected
0.107297	Uninfected

## Sheet: Fig5.b
OD	Status									Note: Raw information used for the generation of Figure 5b
0.673211	Infected
0.219864	Infected
2.06202	Infected
1.19357	Infected
1.53066	Infected
1.47242	Infected
1.31729	Infected
0.966504	Infected
1.58558	Infected
1.65919	Infected
1.14106	Infected
1.72846	Infected
0.203269	Uninfected
0.245178	Uninfected
0.215774	Uninfected
0.21716	Uninfected

## Sheet: Fig5.c
Bank.Code	Origin	OD_ADJ	OD_Adj_hyperbolic	OD_Adj_hyperbolic_undiluted	Status
1	Ecuador	0.0640648	2.63386	0.000790158	Putative immune
3	Ecuador	0.341516	31.8336	0.00955007	Putative immune
4	Ecuador	0.361425	36.3804	0.0109141	Putative immune
5	Ecuador	0.292847	22.5458	0.00676373	Putative immune
6	Ecuador	0.240107	14.9918	0.00449755	Putative immune
7	Ecuador	0.268622	18.7825	0.00563476	Putative immune
8	Ecuador	0.337545	30.9815	0.00929444	Putative immune
9	Ecuador	0.110602	4.48726	0.00134618	Putative immune
10	Ecuador	0.230616	13.8706	0.00416119	Putative immune
11	Ecuador	0.208011	11.4585	0.00343755	Putative immune
12	Ecuador	0.236371	14.5425	0.00436275	Putative immune
13	Ecuador	0.368392	38.084	0.0114252	Putative immune
14	Ecuador	0.206668	11.3262	0.00339785	Putative immune
15	Ecuador	0.240798	15.0761	0.00452284	Putative immune
16	Ecuador	0.17875	8.82925	0.00264878	Putative immune
17	Ecuador	0.250076	16.2432	0.00487295	Putative immune
18	Ecuador	0.284576	21.2015	0.00636044	Putative immune
19	Ecuador	0.484463	76.5816	0.0229745	Putative immune
20	Ecuador	0.265418	18.3234	0.00549703	Putative immune
21	Ecuador	0.353634	34.5455	0.0103637	Putative immune
22	Ecuador	0.270366	19.0361	0.00571082	Putative immune
23	Ecuador	0.270362	19.0355	0.00571066	Putative immune
24	Ecuador	0.339304	31.3567	0.009407	Putative immune
25	Ecuador	0.351983	34.166	0.0102498	Putative immune
26	Ecuador	0.323641	28.135	0.0084405	Putative immune
27	Ecuador	0.525217	95.4967	0.028649	Active infection
29	Ecuador	0.215965	12.2672	0.00368016	Putative immune
30	Ecuador	0.226162	13.3671	0.00401013	Putative immune
31	Ecuador	0.280624	20.5811	0.00617434	Active infection
32	Ecuador	0.498992	82.959	0.0248877	Active infection
33	Ecuador	0.218663	12.5512	0.00376536	Active infection
34	Ecuador	0.323968	28.1995	0.00845984	Active infection
35	Ecuador	0.244086	15.4821	0.00464463	Active infection
36	Ecuador	0.196466	10.3581	0.00310744	Active infection
38	Ecuador	0.235479	14.4368	0.00433103	Active infection
39	Ecuador	0.332986	30.0249	0.00900746	Active infection
40	Ecuador	0.676484	198.791	0.0596374	Active infection
41	Ecuador	0.416016	51.4298	0.0154289	Active infection
42	Ecuador	0.275627	19.817	0.0059451	Active infection
43	Ecuador	0.391344	44.1325	0.0132398	Putative immune
44	Ecuador	0.446914	61.8368	0.018551	Active infection
45	Ecuador	0.382633	41.7561	0.0125268	Active infection
46	Ecuador	0.343246	32.2105	0.00966314	Active infection
47	Ecuador	0.334025	30.2408	0.00907223	Active infection
48	Ecuador	0.226539	13.4092	0.00402275	Active infection
49	Ecuador	0.30189	24.0895	0.00722685	Active infection
50	Ecuador	0.245793	15.6961	0.00470882	Active infection
51	Ecuador	0.231258	13.9444	0.00418331	Putative immune
52	Ecuador	0.260179	17.5914	0.00527741	Putative immune
53	Ecuador	0.223261	13.0468	0.00391403	Putative immune
54	Ecuador	0.419754	52.6115	0.0157834	Putative immune
55	Ecuador	0.272721	19.3827	0.00581482	Active infection
56	Ecuador	0.42068	52.9075	0.0158722	Active infection
57	Ecuador	0.244417	15.5234	0.00465703	Active infection
58	Nigeria	0.838126	585.966	0.17579	Active infection
59	Nigeria	0.605686	208.84	0.0626519	Active infection
60	Nigeria	0.812325	528.486	0.158546	Active infection
61	Nigeria	0.483408	107.964	0.0323892	Active infection
62	Nigeria	0.726718	368.319	0.110496	Active infection
63	Nigeria	0.626495	231.485	0.0694455	Active infection
64	Nigeria	1.03299	1192.19	0.357657	Active infection
65	Nigeria	1.03759	1210.75	0.363225	Active infection
66	Nigeria	0.889123	713.701	0.21411	Putative immune
67	Nigeria	1.48334	4398.19	1.31946	Putative immune
68	Nigeria	0.561639	166.546	0.0499639	Active infection
69	Nigeria	0.702437	330.589	0.0991768	Active infection
70	Nigeria	0.684664	304.919	0.0914757	Active infection
71	Nigeria	1.44541	3993.91	1.19817	Active infection
72	Nigeria	0.613693	217.342	0.0652025	Active infection
73	Nigeria	0.850632	615.505	0.184652	Putative immune
74	Nigeria	0.6263	231.265	0.0693794	Putative immune
75	Nigeria	1.34577	3068.46	0.920537	Active infection
76	Nigeria	1.19933	2020.44	0.606133	Active infection
77	Nigeria	0.964502	940.767	0.28223	Putative immune
78	Nigeria	0.723231	362.706	0.108812	Active infection
79	Nigeria	0.506448	123.226	0.0369677	Active infection
80	Nigeria	0.967238	949.946	0.284984	Active infection
81	Nigeria	0.989708	1027.97	0.308391	Active infection
83	Nigeria	1.27792	2540.62	0.762185	Active infection
85	Nigeria	0.916343	790.147	0.237044	Active infection
86	Nigeria	0.873383	672.185	0.201656	Putative immune
87	Nigeria	0.548199	155.06	0.046518	Active infection
88	Nigeria	1.06462	1324.52	0.397355	Putative immune
89	Nigeria	0.928253	825.52	0.247656	Active infection
90	Nigeria	0.746173	400.877	0.120263	Putative immune
91	Nigeria	0.914791	785.624	0.235687	Putative immune
93	Nigeria	1.14669	1721.2	0.516361	Putative immune
94	Nigeria	0.71226	345.475	0.103642	Putative immune
95	Nigeria	0.721928	360.625	0.108187	Active infection
98	Nigeria	0.56257	167.366	0.0502098	Active infection
99	Nigeria	0.690693	313.448	0.0940344	Putative immune
101	Nigeria	0.771845	447.188	0.134156	Putative immune
102	Nigeria	0.885989	705.282	0.211585	Active infection
103	Nigeria	0.805939	514.956	0.154487	Putative immune
104	Nigeria	0.745224	399.239	0.119772	Active infection
105	Nigeria	1.0263	1165.57	0.34967	Putative immune
106	Nigeria	0.84422	600.22	0.180066	Putative immune
107	Nigeria	0.773253	449.842	0.134953	Putative immune
108	Nigeria	0.538437	147.107	0.0441322	Active infection
109	Nigeria	1.17951	1903.42	0.571026	Active infection
110	Nigeria	0.562939	167.691	0.0503073	Active infection
111	Nigeria	0.870043	663.623	0.199087	Active infection
112	Nigeria	1.23944	2274.35	0.682305	Active infection
113	Nigeria	1.16155	1801.93	0.540578	Active infection
114	Nigeria	0.887325	708.861	0.212658	Active infection
115	Nigeria	0.416606	71.8017	0.0215405	Active infection
116	Nigeria	0.817549	539.755	0.161927	Putative immune
117	Nigeria	0.967668	951.394	0.285418	Putative immune
130	Togo	1.10666	1183.22	0.354965	Putative immune
131	Togo	0.694205	255.104	0.0765313	Putative immune
132	Togo	0.622023	182.678	0.0548033	Putative immune
133	Togo	0.79562	392.091	0.117627	Putative immune
134	Togo	1.01706	884.623	0.265387	Putative immune
135	Togo	0.625287	185.562	0.0556685	Putative immune
136	Togo	1.33128	2277.82	0.683346	Putative immune
137	Togo	0.892225	569.687	0.170906	Putative immune
138	Togo	0.640333	199.315	0.0597946	Putative immune
139	Togo	1.55144	3989.98	1.19699	Putative immune
140	Togo	1.3729	2546.46	0.763938	Putative immune
141	Togo	1.30662	2129.42	0.638826	Putative immune
142	Togo	0.969791	752.684	0.225805	Putative immune
143	Togo	0.705047	267.653	0.0802959	Putative immune
144	Togo	1.45587	3155.01	0.946503	Putative immune
145	Togo	0.845155	476.766	0.14303	Putative immune
146	Togo	1.36088	2466.51	0.739954	Putative immune
147	Togo	0.782465	371.692	0.111508	Putative immune
148	Togo	1.28515	2006.39	0.601917	Putative immune
149	Togo	1.05895	1015.89	0.304767	Putative immune
150	Togo	0.987857	801.169	0.240351	Putative immune
151	Togo	0.523659	110.716	0.0332148	Putative immune
152	Togo	1.49978	3519.76	1.05593	Putative immune
153	Togo	1.03279	932.279	0.279684	Putative immune
154	Togo	0.516465	106.482	0.0319445	Putative immune
155	Togo	1.21592	1646.87	0.49406	Putative immune
156	Togo	1.53537	3838.77	1.15163	Putative immune
157	Togo	0.607934	170.621	0.0511862	Putative immune
158	Togo	0.83838	464.421	0.139326	Putative immune
159	Togo	0.920558	632.002	0.189601	Putative immune
160	Togo	1.02867	919.599	0.27588	Putative immune
161	Togo	0.662919	221.419	0.0664256	Putative immune
162	Togo	1.40065	2738.78	0.821633	Putative immune
163	Togo	0.92693	646.715	0.194014	Putative immune
164	Togo	1.11732	1223.37	0.367011	Putative immune
165	Togo	0.80274	403.486	0.121046	Putative immune
166	Togo	0.568674	140.235	0.0420704	Putative immune
167	Togo	0.926671	646.11	0.193833	Putative immune
168	Togo	0.643795	202.587	0.0607762	Putative immune
169	Togo	1.14113	1316.83	0.395048	Putative immune
170	Togo	1.06767	1045.02	0.313505	Putative immune
171	Togo	1.27705	1961.46	0.588437	Putative immune
172	Togo	0.748504	322.804	0.0968411	Putative immune
173	Togo	0.960178	727.829	0.218349	Putative immune
174	Togo	1.60178	4493.84	1.34815	Active infection
175	Togo	0.758647	336.852	0.101055	Putative immune
176	Togo	0.948973	699.661	0.209898	Active infection
177	Togo	1.07957	1085.8	0.325739	Active infection
178	Togo	1.13612	1296.71	0.389013	Active infection
179	Togo	1.00481	848.822	0.254647	Active infection
180	Togo	0.933876	663.052	0.198916	Active infection
181	Togo	1.15634	1379.4	0.413821	Active infection
182	Togo	0.782229	371.333	0.1114	Active infection
183	Togo	0.935031	665.799	0.19974	Active infection
184	Togo	0.859601	503.934	0.15118	Active infection
185	Togo	1.043	964.251	0.289275	Active infection
186	Togo	1.27102	1928.52	0.578557	Active infection
187	Togo	1.42317	2903.05	0.870916	Active infection
188	Togo	1.30392	2113.65	0.634095	Active infection
189	Togo	1.16567	1418.89	0.425667	Active infection
190	Togo	1.24054	1768.45	0.530536	Active infection
191	Togo	0.811147	417.268	0.12518	Active infection
192	Togo	1.17445	1456.83	0.437048	Putative immune
193	Togo	1.07605	1073.58	0.322075	Active infection
194	Togo	1.31778	2195.6	0.658681	Active infection
195	Togo	1.06309	1029.61	0.308883	Active infection
196	Togo	1.76443	6468.43	1.94053	Active infection
197	Cameroon	1.58823	4744.16	1.42325	Active infection
198	Cameroon	0.918564	677.541	0.203262	Active infection
199	Cameroon	0.833848	491.828	0.147548	Active infection
200	Cameroon	0.97686	833.894	0.250168	Active infection
201	Cameroon	0.857784	539.708	0.161912	Active infection
202	Cameroon	0.748163	346.695	0.104008	Active infection
203	Cameroon	1.59534	4824.25	1.44727	Active infection
204	Cameroon	0.707057	290.102	0.0870305	Active infection
205	Cameroon	0.617909	191.859	0.0575577	Putative immune
206	Cameroon	0.932242	711.997	0.213599	Active infection
207	Cameroon	0.897496	627.006	0.188102	Active infection
208	Cameroon	0.826277	477.387	0.143216	Active infection
209	Cameroon	0.807231	442.508	0.132753	Active infection
210	Cameroon	1.32418	2427.91	0.728373	Active infection
211	Cameroon	0.722549	310.522	0.0931565	Active infection
212	Cameroon	0.703485	285.544	0.0856632	Active infection
213	Cameroon	1.28934	2204.95	0.661485	Active infection
214	Cameroon	0.753042	353.938	0.106182	Active infection
215	Cameroon	1.08401	1192.75	0.357826	Active infection
216	Cameroon	0.718269	304.773	0.0914318	Active infection
217	Cameroon	1.30205	2284.32	0.685295	Active infection
218	Cameroon	0.930205	706.78	0.212034	Active infection
219	Cameroon	0.843693	511.106	0.153332	Active infection
220	Cameroon	1.14158	1429.4	0.428821	Active infection
221	Cameroon	1.0301	999.819	0.299946	Active infection
222	Cameroon	0.632333	205.691	0.0617074	Active infection
223	Cameroon	0.517375	114.191	0.0342574	Active infection
224	Cameroon	1.56677	4508.77	1.35263	Active infection
225	Cameroon	1.24077	1920.94	0.576281	Active infection
226	Cameroon	1.18889	1649.87	0.49496	Active infection
227	Cameroon	1.30299	2290.3	0.687089	Active infection
228	Cameroon	0.789417	411.697	0.123509	Active infection
229	Cameroon	0.569667	150.729	0.0452187	Active infection
230	Cameroon	0.744598	341.476	0.102443	Active infection
231	Cameroon	0.99228	879.572	0.263872	Active infection
232	Cameroon	0.979254	840.862	0.252259	Active infection
233	Cameroon	0.610746	185.262	0.0555786	Active infection
234	Cameroon	1.43189	3229.86	0.968959	Active infection
235	Cameroon	0.471746	88.2532	0.0264759	Active infection
236	Cameroon	1.24458	1942.15	0.582646	Active infection
237	Cameroon	0.751303	351.344	0.105403	Active infection
238	Cameroon	0.687765	266.139	0.0798417	Putative immune
239	Cameroon	1.53789	4206.63	1.26199	Active infection
240	Cameroon	0.792659	417.178	0.125153	Active infection
241	Cameroon	1.44452	3335.84	1.00075	Putative immune
243	Cameroon	1.0265	987.86	0.296358	Active infection
244	Cameroon	1.84378	8353.16	2.50595	Active infection
247	Cameroon	1.19605	1685.39	0.505618	Putative immune
248	Cameroon	0.870659	566.909	0.170073	Active infection
249	Cameroon	0.835856	495.713	0.148714	Active infection
250	Cameroon	1.13822	1414.68	0.424405	Active infection
251	Cameroon	1.1813	1612.82	0.483845	Active infection
252	Cameroon	1.32831	2455.48	0.736644	Active infection
253	Cameroon	1.59006	4764.66	1.4294	Active infection
254	Cameroon	1.11466	1314.62	0.394387	Active infection
255	Cameroon	1.28948	2205.79	0.661737	Active infection
256	Cameroon	0.963458	795.707	0.238712	Active infection
258	Cameroon	0.94889	755.745	0.226723	Active infection
259	Cameroon	1.40165	2986.53	0.89596	Active infection
260	Cameroon	0.95128	762.192	0.228658	Active infection
261	Cameroon	1.36129	2684.33	0.8053	Active infection
262	Cameroon	1.11175	1302.67	0.390802	Putative immune
263	Cameroon	1.25799	2018.18	0.605453	Active infection
264	Cameroon	0.851576	526.958	0.158087	Active infection
266	Cameroon	1.31904	2393.95	0.718186	Active infection
267	Cameroon	0.66417	238.939	0.0716817	Active infection
268	Cameroon	0.562837	145.506	0.0436519	Active infection
269	Cameroon	1.46146	3482.34	1.0447	Active infection
270	Cameroon	1.47213	3577.18	1.07315	Active infection
271	Cameroon	1.81811	7915.91	2.37477	Putative immune
272	Cameroon	1.36091	2681.59	0.804476	Putative immune
273	Cameroon	1.06951	1138.25	0.341474	Putative immune
274	Cameroon	1.32508	2433.9	0.730171	Putative immune
275	Cameroon	1.0545	1083.88	0.325165	Putative immune
276	Cameroon	1.43636	3267.09	0.980127	Active infection
277	Cameroon	1.50996	3929.55	1.17887	Putative immune
278	Cameroon	0.72292	311.024	0.0933073	Active infection
279	Cameroon	0.667284	242.4	0.0727199	Putative immune
280	Cameroon	0.981375	847.074	0.254122	Putative immune
281	Cameroon	1.00588	921.426	0.276428	Active infection
282	Cameroon	0.956951	777.659	0.233298	Active infection
283	Cameroon	1.61641	5067.53	1.52026	Active infection
284	Cameroon	1.28059	2151.48	0.645444	Active infection
285	Cameroon	0.50611	107.304	0.0321913	Active infection
286	Cameroon	0.880951	589.404	0.176821	Active infection
287	Cameroon	1.46293	3495.32	1.04859	Putative immune
288	Cameroon	1.38485	2857.69	0.857306	Putative immune
289	Cameroon	1.21848	1800.55	0.540165	Active infection
290	Cameroon	1.09805	1247.46	0.374238	Active infection
291	Cameroon	0.597398	173.436	0.0520307	Active infection
292	Cameroon	0.999208	900.713	0.270214	Active infection
293	Cameroon	1.46891	3548.33	1.0645	Active infection
294	Cameroon	1.0702	1140.82	0.342247	Active infection
295	Cameroon	0.947905	753.1	0.22593	Putative immune
296	Cameroon	1.27598	2123.74	0.637123	Active infection
297	Cameroon	1.20022	1706.34	0.511903	Active infection
298	Cameroon	1.31561	2371.54	0.711461	Putative immune
299	Cameroon	0.910394	657.583	0.197275	Putative immune
300	Cameroon	0.790625	413.733	0.12412	Putative immune
301	Cameroon	0.575246	155.102	0.0465306	Putative immune
302	Cameroon	1.29859	2262.51	0.678754	Putative immune
303	Cameroon	0.702383	284.149	0.0852446	Active infection
304	Cameroon	1.01091	937.309	0.281193	Active infection
305	Cameroon	0.699879	280.999	0.0842997	Active infection
306	Cameroon	1.24983	1971.6	0.591481	Putative immune
307	Cameroon	1.13689	1408.88	0.422665	Active infection
308	Cameroon	0.880174	587.683	0.176305	Active infection
309	Cameroon	1.56368	4475.68	1.3427	Active infection
310	Cameroon	0.745845	343.293	0.102988	Putative immune
311	Cameroon	1.21873	1801.89	0.540566	Active infection
312	Cameroon	0.956379	776.088	0.232826	Active infection
313	Cameroon	1.17753	1594.67	0.478401	Active infection
315	Cameroon	0.851045	525.88	0.157764	Putative immune
316	Cameroon	1.2943	2235.63	0.670688	Active infection
317	Cameroon	0.882375	592.57	0.177771	Active infection
318	Cameroon	1.35045	2607.36	0.782207	Active infection
319	Cameroon	1.63302	5266.15	1.57984	Active infection
320	Cameroon	0.70589	288.607	0.086582	Active infection
321	Cameroon	1.04025	1034.15	0.310244	Putative immune
322	Cameroon	1.08713	1204.76	0.361428	Active infection
323	Cameroon	0.765159	372.435	0.11173	Putative immune
324	Cameroon	1.35345	2628.51	0.788553	Active infection
325	Cameroon	1.49844	3819.52	1.14586	Active infection
326	Cameroon	1.15536	1491.13	0.447338	Active infection
327	Cameroon	1.27024	2089.63	0.626888	Active infection
328	Cameroon	1.29653	2249.61	0.674882	Active infection
329	Cameroon	1.5263	4089.82	1.22695	Active infection
330	Cameroon	0.792242	416.47	0.124941	Active infection
331	Cameroon	0.959227	783.936	0.235181	Active infection
332	Cameroon	0.981625	847.809	0.254343	Putative immune
333	Cameroon	0.838447	500.762	0.150229	Active infection
334	Cameroon	1.41173	3066.04	0.919812	Active infection
335	Cameroon	0.935356	720.026	0.216008	Active infection
336	Cameroon	1.27293	2105.57	0.631672	Active infection
337	Cameroon	1.37735	2801.58	0.840473	Putative immune
338	Cameroon	1.06231	1111.93	0.33358	Active infection
339	Cameroon	1.22527	1836.57	0.550972	Putative immune
340	Cameroon	0.932398	712.396	0.213719	Active infection
341	Cameroon	0.854663	533.269	0.159981	Active infection
342	Cameroon	0.522792	117.621	0.0352864	Putative immune
343	Cameroon	1.73497	6621.31	1.98639	Active infection
344	Cameroon	0.974534	827.168	0.24815	Active infection
345	Cameroon	1.24964	1970.53	0.59116	Active infection
346	Cameroon	0.620197	194.004	0.0582011	Active infection
347	Cameroon	1.07448	1156.72	0.347016	Active infection
348	Cameroon	1.17226	1569.55	0.470865	Active infection
349	Cameroon	0.884428	597.158	0.179147	Active infection
350	Cameroon	1.05472	1084.68	0.325404	Active infection
351	Cameroon	1.06136	1108.48	0.332543	Active infection
352	Cameroon	1.63032	5233.46	1.57004	Active infection
353	Cameroon	1.05324	1079.41	0.323822	Active infection
354	Cameroon	0.825973	476.816	0.143045	Putative immune
355	Cameroon	1.45417	3418.76	1.02563	Active infection
356	Cameroon	1.44417	3332.91	0.999874	Active infection
357	Cameroon	1.00868	930.256	0.279077	Active infection
358	Cameroon	1.61644	5067.89	1.52037	Active infection
359	Cameroon	1.30472	2301.28	0.690385	Active infection
360	Cameroon	1.41064	3057.3	0.917191	Active infection
361	Cameroon	0.612754	187.093	0.0561279	Active infection
362	Cameroon	0.821311	468.095	0.140429	Active infection
363	Cameroon	0.658564	232.804	0.0698411	Active infection
364	Cameroon	1.37959	2818.26	0.845479	Active infection
365	Cameroon	0.810333	448.051	0.134415	Active infection
366	Cameroon	0.892955	616.505	0.184952	Active infection
367	Cameroon	1.1925	1667.67	0.500301	Putative immune
368	Cameroon	1.46306	3496.48	1.04895	Active infection
369	Cameroon	0.818576	463.038	0.138911	Active infection
370	Cameroon	0.835167	494.376	0.148313	Active infection
371	Cameroon	0.665504	240.416	0.0721249	Active infection
372	Cameroon	1.15785	1502.47	0.45074	Active infection
373	Cameroon	0.890508	610.904	0.183271	Active infection
374	Cameroon	0.590117	167.236	0.0501707	Active infection
375	Cameroon	0.705345	287.91	0.086373	Active infection
376	Cameroon	1.19214	1665.89	0.499766	Active infection
377	Cameroon	1.23945	1913.67	0.574101	Active infection
378	Cameroon	0.857159	538.414	0.161524	Active infection
379	Cameroon	0.572364	152.831	0.0458492	Active infection
381	Cameroon	1.1172	1325.16	0.397548	Active infection
382	Cameroon	1.12084	1340.33	0.402098	Active infection
383	Cameroon	0.575814	155.553	0.0466658	Active infection
N29	Cameroon	1.26512	2059.5	0.61785	Active infection
N30	Cameroon	1.44164	3311.47	0.99344	Active infection
N31	Cameroon	1.30669	2313.91	0.694172	Active infection
N32	Cameroon	0.749826	349.151	0.104745	Active infection
N33	Cameroon	1.41233	3070.81	0.921243	Active infection
N34	Cameroon	1.32809	2454.01	0.736202	Active infection
N35	Cameroon	1.08969	1214.64	0.364392	Active infection
N36	Cameroon	0.926814	698.165	0.20945	Active infection
N37	Cameroon	1.66333	5643.93	1.69318	Active infection
N38	Cameroon	0.930754	708.183	0.212455	Active infection
N39	Cameroon	1.59049	4769.47	1.43084	Active infection
N40	Cameroon	1.10354	1269.34	0.380802	Active infection
N41	Cameroon	1.18329	1622.47	0.486742	Active infection
N42	Cameroon	1.39154	2908.46	0.872539	Active infection
N43	Cameroon	1.05626	1090.16	0.327047	Active infection
N44	Cameroon	1.28096	2153.73	0.646118	Active infection
N45	Cameroon	1.66756	5698.31	1.70949	Active infection
N46	Cameroon	1.45669	3440.58	1.03217	Active infection
N47	Cameroon	1.22271	1822.94	0.546882	Active infection
N48	Cameroon	1.21929	1804.8	0.54144	Active infection
A013755	Uganda	1.81885	1846.1	1.29411	CDC Serum Bank
A013747	Uganda	1.56253	126.634	0.0887698	CDC Serum Bank
A014073	Uganda	0.972591	18.2109	0.0127658	CDC Serum Bank
A014053	Uganda	1.64037	198.096	0.138865	CDC Serum Bank
A014056	Uganda	1.39441	62.3003	0.0436724	CDC Serum Bank
A014005	Uganda	1.75638	560.913	0.393199	CDC Serum Bank
A013921	Uganda	0.974481	18.2987	0.0128274	CDC Serum Bank
A013858	Uganda	1.27726	42.2164	0.0295936	CDC Serum Bank
a05880	Uganda	1.29213	44.221	0.0309988	CDC Serum Bank
a05803	Uganda	1.7728	705.416	0.494495	CDC Serum Bank
A05528	Uganda	1.24921	38.7536	0.0271662	CDC Serum Bank
a01368	Uganda	1.7884	913.147	0.640113	CDC Serum Bank
A05308	Uganda	1.36404	55.9967	0.0392535	CDC Serum Bank
A05285	Uganda	1.10051	25.4303	0.0178266	CDC Serum Bank
A013935	Uganda	1.69029	285.726	0.200293	CDC Serum Bank
A014045	Uganda	1.84643	6716.04	4.70793	CDC Serum Bank
A013994	Uganda	0.946753	17.0553	0.0119557	CDC Serum Bank
A014020	Uganda	1.65387	217.004	0.152119	CDC Serum Bank
a05824	Uganda	1.51716	101.902	0.0714329	CDC Serum Bank
a05875	Uganda	0.849882	13.3802	0.00937951	CDC Serum Bank
A05303	Uganda	1.85928	45627.7	31.9849	CDC Serum Bank
a04586	Uganda	1.85046	9653.36	6.76698	CDC Serum Bank
A05273	Uganda	1.70923	336.862	0.236139	CDC Serum Bank
a02825	Uganda	1.23348	36.9749	0.0259193	CDC Serum Bank
A05323	Uganda	1.72099	376.738	0.264092	CDC Serum Bank
a05062	Uganda	1.61949	173.626	0.121711	CDC Serum Bank
a05854	Uganda	1.06024	22.8456	0.0160147	CDC Serum Bank
a03011	Uganda	1.40138	63.8883	0.0447855	CDC Serum Bank
A013849	Uganda	1.33547	50.8539	0.0356484	CDC Serum Bank
A013588	Uganda	1.20503	34.0194	0.0238475	CDC Serum Bank
A013939	Uganda	1.25693	39.6678	0.027807	CDC Serum Bank
A014001	Uganda	1.72572	395.038	0.276921	CDC Serum Bank
A013970	Uganda	1.44665	75.7724	0.0531162	CDC Serum Bank
A014068	Uganda	1.54118	113.969	0.0798919	CDC Serum Bank
a02494	Uganda	1.77915	779.197	0.546215	CDC Serum Bank
A00521	Uganda	0.949664	17.1814	0.0120441	CDC Serum Bank
A013870	Uganda	0.555311	6.35151	0.00445239	CDC Serum Bank
A014039	Uganda	1.68475	273.142	0.191472	CDC Serum Bank
a05864	Uganda	1.46438	81.3154	0.0570019	CDC Serum Bank
A013856	Uganda	1.85858	36742.8	25.7566	CDC Serum Bank
A013854	Uganda	1.17117	30.8857	0.0216508	CDC Serum Bank
A013884	Uganda	1.08802	24.5928	0.0172395	CDC Serum Bank
A013944	Uganda	1.45532	78.4112	0.054966	CDC Serum Bank
A013974	Uganda	1.60433	158.73	0.111269	CDC Serum Bank
A05296	Uganda	1.20759	34.2725	0.0240249	CDC Serum Bank
a05628	Uganda	0.734809	10.0479	0.00704356	CDC Serum Bank
a05819	Uganda	1.78165	811.931	0.569162	CDC Serum Bank
a05844	Uganda	1.4783	86.0965	0.0603534	CDC Serum Bank
a02463	Uganda	0.684088	8.84716	0.00620184	CDC Serum Bank
a02996	Uganda	1.30774	46.466	0.0325725	CDC Serum Bank
a05869	Uganda	0.956537	17.4831	0.0122556	CDC Serum Bank					Note: Raw information used for the generation of Figure 5c
a05894	Uganda	1.09898	25.3258	0.0177534	CDC Serum Bank
A013863	Uganda	1.03808	21.5564	0.015111	CDC Serum Bank
A013866	Uganda	1.33431	50.6591	0.0355119	CDC Serum Bank
A013896	Uganda	0.454258	4.82662	0.00338344	CDC Serum Bank
A013984	Uganda	0.56656	6.54245	0.00458624	CDC Serum Bank
A013924	Uganda	0.9232	16.072	0.0112664	CDC Serum Bank
A014061	Uganda	0.654729	8.21356	0.00575768	CDC Serum Bank
LV556	UK	0.29177	12.4421	0.00373263	Uninfected control
LV565	UK	0.0452773	1.78964	0.000536893	Uninfected control
LV576	UK	0.121603	3.60214	0.00108064	Uninfected control
LV580	UK	0.264456	10.431	0.00312929	Uninfected control
LV629	UK	0.242555	9.00675	0.00270202	Uninfected control
LV634	UK	0.151115	4.59028	0.00137708	Uninfected control
LV641	UK	0.211458	7.24614	0.00217384	Uninfected control
LV643	UK	0.200615	6.69895	0.00200968	Uninfected control
LV644	UK	0.114043	3.37752	0.00101326	Uninfected control
LV649	UK	0.150633	4.57264	0.00137179	Uninfected control
LV651	UK	0.15178	4.61467	0.0013844	Uninfected control
LV653	UK	0.186838	6.04999	0.001815	Uninfected control
LV653	UK	0.307434	13.7221	0.00411663	Uninfected control
LV659	UK	0.120383	3.56513	0.00106954	Uninfected control
LV663	UK	0.13137	3.90903	0.00117271	Uninfected control
LV665	UK	0.186119	6.01749	0.00180525	Uninfected control
LV666	UK	0.282756	11.7482	0.00352446	Uninfected control
LV670	UK	0.172962	5.4462	0.00163386	Uninfected control
LV671	UK	0.165743	5.15092	0.00154527	Uninfected control
LV672	UK	0.262639	10.3067	0.003092	Uninfected control
